# Supplementary material for: Exploration of common immune mechanisms and hub genes in latent and active tuberculosis infection
Source: Front Cell Infect Microbiol. 2026 May 20;16:1798990. doi: 10.3389/fcimb.2026.1798990 (PMC13231278; doi:10.3389/fcimb.2026.1798990)
Supplement: Supplementary file 3 [file Table3.xlsx]

## Sheet: GO
Table S2 Functional enrichment analysis of DEGs in LTBI
ID	ONTOLOGY	Description	GeneRatio	BgRatio	RichFactor	FoldEnrichment	zScore	pvalue	p.adjust	qvalue	geneID	Count
GO:0098742	BP	cell-cell adhesion via plasma-membrane adhesion molecules	17/384	279/18888	0.0609319	2.99709	4.84119	6.16324e-05	0.210105	0.208253	CADM1/MPZ/AMIGO1/CLDN12/UNC5D/CEACAM5/GPC4/CXADR/CADM2/CDH6/CLDN6/PCDHB12/CLDN4/ROBO1/PCDHGC4/PCDHA3/PCDHB1	17
GO:0021953	BP	central nervous system neuron differentiation	12/384	178/18888	0.0674157	3.31601	4.47227	0.000294453	0.409705	0.406093	ABT1/RORA/TOX/OLIG3/LHX1/INHBA/CHRNB2/OPHN1/DMRT3/NKX6-1/SUFU/NOVA2	12
GO:0050919	BP	negative chemotaxis	6/384	47/18888	0.12766	6.27926	5.22016	0.00036055	0.409705	0.406093	UNC5C/SEMA4C/SEMA3B/SLIT1/SEMA3D/ROBO1	6
GO:0002361	BP	CD4-positive, CD25-positive, alpha-beta regulatory T cell differentiation	3/384	10/18888	0.3	14.7562	6.26811	0.000899649	0.531233	0.526549	IFNG/TOX/KLHL25	3
GO:1990868	BP	response to chemokine	8/384	101/18888	0.0792079	3.89604	4.20388	0.00105878	0.531233	0.526549	CXCR6/PF4V1/LRCH1/CXCL5/THPO/ROBO1/TFF2/CCL4	8
GO:1990869	BP	cellular response to chemokine	8/384	101/18888	0.0792079	3.89604	4.20388	0.00105878	0.531233	0.526549	CXCR6/PF4V1/LRCH1/CXCL5/THPO/ROBO1/TFF2/CCL4	8
GO:0008361	BP	regulation of cell size	11/384	188/18888	0.0585106	2.87799	3.72792	0.00166313	0.531233	0.526549	AQP11/LRRC8E/SEMA4C/ABCB8/BARHL2/SEMA3B/SLIT1/SEMA3D/SLC12A3/NKX6-1/WDTC1	11
GO:0061029	BP	eyelid development in camera-type eye	3/384	13/18888	0.230769	11.351	5.37803	0.00204905	0.531233	0.526549	SOS1/SOX11/INHBA	3
GO:0042391	BP	regulation of membrane potential	19/384	446/18888	0.0426009	2.09543	3.37259	0.00206633	0.531233	0.526549	RNF122/TBC1D24/SUMO1/MYOC/KCNK5/SCN1A/ZACN/CHRNB3/CXADR/GRIK5/KCNJ9/KCNA1/SCN2B/CHRNB2/SCN4B/GRIA2/SHANK1/POPDC3/TRDN	19
GO:0021517	BP	ventral spinal cord development	5/384	45/18888	0.111111	5.46528	4.3201	0.00211956	0.531233	0.526549	ABT1/OLIG3/LHX1/DMRT3/SUFU	5
GO:0003416	BP	endochondral bone growth	4/384	28/18888	0.142857	7.02679	4.59736	0.00234027	0.531233	0.526549	IFT80/BNC2/ECM1/OSTN	4
GO:0048843	BP	negative regulation of axon extension involved in axon guidance	4/384	28/18888	0.142857	7.02679	4.59736	0.00234027	0.531233	0.526549	SEMA4C/SEMA3B/SLIT1/SEMA3D	4
GO:0007156	BP	homophilic cell adhesion via plasma membrane adhesion molecules	10/384	168/18888	0.0595238	2.92783	3.61563	0.00235285	0.531233	0.526549	CADM1/AMIGO1/CEACAM5/CADM2/CDH6/PCDHB12/ROBO1/PCDHGC4/PCDHA3/PCDHB1	10
GO:0007409	BP	axonogenesis	19/384	455/18888	0.0417582	2.05398	3.27835	0.0025804	0.531233	0.526549	CHODL/UNC5C/SOS1/EVX1/AMIGO1/LHX1/UNC5D/APBB1/SEMA4C/BARHL2/SEMA3B/SLIT1/SEMA3D/CHRNB2/OPHN1/ROBO1/UCHL1/NKX6-1/NOVA2	19
GO:0045954	BP	positive regulation of natural killer cell mediated cytotoxicity	4/384	29/18888	0.137931	6.78448	4.49075	0.00267171	0.531233	0.526549	CADM1/KLRC3/RAET1E/KLRC2	4
GO:0070098	BP	chemokine-mediated signaling pathway	7/384	93/18888	0.0752688	3.70228	3.76327	0.00287904	0.531233	0.526549	CXCR6/PF4V1/CXCL5/THPO/ROBO1/TFF2/CCL4	7
GO:0099505	BP	regulation of presynaptic membrane potential	4/384	30/18888	0.133333	6.55833	4.38906	0.00303394	0.531233	0.526549	SCN1A/GRIK5/KCNJ9/KCNA1	4
GO:0007411	BP	axon guidance	12/384	234/18888	0.0512821	2.52244	3.37579	0.00313564	0.531233	0.526549	UNC5C/SOS1/EVX1/LHX1/UNC5D/SEMA4C/SEMA3B/SLIT1/SEMA3D/OPHN1/ROBO1/NOVA2	12
GO:0097485	BP	neuron projection guidance	12/384	234/18888	0.0512821	2.52244	3.37579	0.00313564	0.531233	0.526549	UNC5C/SOS1/EVX1/LHX1/UNC5D/SEMA4C/SEMA3B/SLIT1/SEMA3D/OPHN1/ROBO1/NOVA2	12
GO:0033189	BP	response to vitamin A	3/384	15/18888	0.2	9.8375	4.93252	0.00316297	0.531233	0.526549	DNMT3A/TYMS/CYP1A1	3
GO:0021515	BP	cell differentiation in spinal cord	5/384	50/18888	0.1	4.91875	3.99696	0.0033842	0.531233	0.526549	ABT1/OLIG3/LHX1/DMRT3/SUFU	5
GO:0098868	BP	bone growth	4/384	31/18888	0.129032	6.34677	4.29191	0.00342831	0.531233	0.526549	IFT80/BNC2/ECM1/OSTN	4
GO:0021510	BP	spinal cord development	7/384	98/18888	0.0714286	3.51339	3.59356	0.00385806	0.570509	0.56548	ABT1/OLIG3/SOX11/LHX1/SLIT1/DMRT3/SUFU	7
GO:0021695	BP	cerebellar cortex development	5/384	52/18888	0.0961538	4.72957	3.87954	0.00401649	0.570509	0.56548	RORA/ZNF365/B4GALT2/LHX1/OPHN1	5
GO:0031343	BP	positive regulation of cell killing	6/384	76/18888	0.0789474	3.88322	3.62812	0.00448792	0.608227	0.602865	CADM1/KLRC3/IFNG/CD1B/RAET1E/KLRC2	6
GO:0002717	BP	positive regulation of natural killer cell mediated immunity	4/384	34/18888	0.117647	5.78676	4.02433	0.00481729	0.608227	0.602865	CADM1/KLRC3/RAET1E/KLRC2	4
GO:0048841	BP	regulation of axon extension involved in axon guidance	4/384	34/18888	0.117647	5.78676	4.02433	0.00481729	0.608227	0.602865	SEMA4C/SEMA3B/SLIT1/SEMA3D	4
GO:0006884	BP	cell volume homeostasis	4/384	35/18888	0.114286	5.62143	3.94216	0.00535309	0.637381	0.631762	AQP11/LRRC8E/ABCB8/SLC12A3	4
GO:0090190	BP	positive regulation of branching involved in ureteric bud morphogenesis	3/384	18/18888	0.166667	8.19792	4.4012	0.00542214	0.637381	0.631762	LHX1/HOXB7/AGTR2	3
GO:0021549	BP	cerebellum development	7/384	105/18888	0.0666667	3.27917	3.37367	0.00562924	0.639669	0.63403	RORA/ZNF365/B4GALT2/LHX1/SEMA4C/NANOS1/OPHN1	7
GO:0008544	BP	epidermis development	16/384	387/18888	0.0413437	2.03359	2.95952	0.00599178	0.658903	0.653094	EMP1/SOS1/MYSM1/SPRR1A/NAB2/SLC39A7/EPHA2/INHBA/HOXC13/CLDN4/GAL/KRT15/AQP3/SVEP1/KRT81/LAMC2	16
GO:0021696	BP	cerebellar cortex morphogenesis	4/384	37/18888	0.108108	5.31757	3.78693	0.00654111	0.677292	0.671321	RORA/ZNF365/LHX1/OPHN1	4
GO:0001906	BP	cell killing	11/384	226/18888	0.0486726	2.39408	3.03723	0.00673064	0.677292	0.671321	CADM1/KLRC3/GZMH/IFNG/SLAMF7/CD1B/RAET1E/IL13/DEFB128/KLRC2/CST11	11
GO:0048846	BP	axon extension involved in axon guidance	4/384	38/18888	0.105263	5.17763	3.71348	0.0071956	0.677292	0.671321	SEMA4C/SEMA3B/SLIT1/SEMA3D	4
GO:1902284	BP	neuron projection extension involved in neuron projection guidance	4/384	38/18888	0.105263	5.17763	3.71348	0.0071956	0.677292	0.671321	SEMA4C/SEMA3B/SLIT1/SEMA3D	4
GO:0031341	BP	regulation of cell killing	7/384	110/18888	0.0636364	3.13011	3.22767	0.00722471	0.677292	0.671321	CADM1/KLRC3/IFNG/CD1B/RAET1E/IL13/KLRC2	7
GO:0015810	BP	aspartate transmembrane transport	3/384	20/18888	0.15	7.37812	4.11111	0.00735107	0.677292	0.671321	SLC1A4/LRRC8E/GFAP	3
GO:0090189	BP	regulation of branching involved in ureteric bud morphogenesis	3/384	21/18888	0.142857	7.02679	3.98069	0.00844871	0.752357	0.745725	LHX1/HOXB7/AGTR2	3
GO:0052652	BP	cyclic purine nucleotide metabolic process	4/384	40/18888	0.1	4.91875	3.57404	0.00863094	0.752357	0.745725	RORA/PDE4A/ADCY5/EPHA2	4
GO:0022037	BP	metencephalon development	7/384	115/18888	0.0608696	2.99402	3.08977	0.00913284	0.752357	0.745725	RORA/ZNF365/B4GALT2/LHX1/SEMA4C/NANOS1/OPHN1	7
GO:0009187	BP	cyclic nucleotide metabolic process	4/384	41/18888	0.097561	4.79878	3.50776	0.00941384	0.752357	0.745725	RORA/PDE4A/ADCY5/EPHA2	4
GO:0060021	BP	roof of mouth development	6/384	91/18888	0.0659341	3.24313	3.08991	0.0106337	0.752357	0.745725	SOS1/MSC/SUMO1/SOX11/INHBA/BNC2	6
GO:0060078	BP	regulation of postsynaptic membrane potential	8/384	148/18888	0.0540541	2.65878	2.91844	0.010895	0.752357	0.745725	TBC1D24/ZACN/CHRNB3/GRIK5/KCNA1/CHRNB2/GRIA2/SHANK1	8
GO:0016338	BP	calcium-independent cell-cell adhesion via plasma membrane cell-adhesion molecules	3/384	23/18888	0.130435	6.41576	3.74377	0.0109185	0.752357	0.745725	CLDN12/CLDN6/CLDN4	3
GO:0021533	BP	cell differentiation in hindbrain	3/384	23/18888	0.130435	6.41576	3.74377	0.0109185	0.752357	0.745725	RORA/LHX1/OPHN1	3
GO:0046058	BP	cAMP metabolic process	3/384	23/18888	0.130435	6.41576	3.74377	0.0109185	0.752357	0.745725	PDE4A/ADCY5/EPHA2	3
GO:0030516	BP	regulation of axon extension	6/384	92/18888	0.0652174	3.20788	3.0581	0.0111866	0.752357	0.745725	SEMA4C/BARHL2/SEMA3B/SLIT1/SEMA3D/NKX6-1	6
GO:0051899	BP	membrane depolarization	6/384	93/18888	0.0645161	3.17339	3.02672	0.0117595	0.752357	0.745725	MYOC/SCN1A/CHRNB3/SCN2B/CHRNB2/SCN4B	6
GO:0045104	BP	intermediate filament cytoskeleton organization	6/384	94/18888	0.0638298	3.13963	2.99576	0.0123528	0.752357	0.745725	BFSP2/KRT24/KRT15/KRT18/KRT81/GFAP	6
GO:0048704	BP	embryonic skeletal system morphogenesis	6/384	94/18888	0.0638298	3.13963	2.99576	0.0123528	0.752357	0.745725	SOX11/MTHFD1/LHX1/HOXB7/HOXB3/HOXC9	6
GO:0045103	BP	intermediate filament-based process	6/384	95/18888	0.0631579	3.10658	2.96521	0.0129668	0.752357	0.745725	BFSP2/KRT24/KRT15/KRT18/KRT81/GFAP	6
GO:0021587	BP	cerebellum morphogenesis	4/384	45/18888	0.0888889	4.37222	3.26258	0.0130022	0.752357	0.745725	RORA/ZNF365/LHX1/OPHN1	4
GO:0001912	BP	positive regulation of leukocyte mediated cytotoxicity	5/384	69/18888	0.0724638	3.56431	3.07405	0.0131407	0.752357	0.745725	CADM1/KLRC3/CD1B/RAET1E/KLRC2	5
GO:0071805	BP	potassium ion transmembrane transport	10/384	217/18888	0.0460829	2.26671	2.70356	0.0136237	0.752357	0.745725	SUMO1/AMIGO1/ABCB8/KCNQ4/KCNJ12/KCNK5/KCNJ9/KCNA1/GAL/SLC12A3	10
GO:0050922	BP	negative regulation of chemotaxis	5/384	70/18888	0.0714286	3.51339	3.03485	0.0139224	0.752357	0.745725	SEMA4C/SEMA3B/SLIT1/SEMA3D/ROBO1	5
GO:0030517	BP	negative regulation of axon extension	4/384	46/18888	0.0869565	4.27717	3.20575	0.0140177	0.752357	0.745725	SEMA4C/SEMA3B/SLIT1/SEMA3D	4
GO:1990573	BP	potassium ion import across plasma membrane	4/384	46/18888	0.0869565	4.27717	3.20575	0.0140177	0.752357	0.745725	KCNJ12/KCNK5/KCNJ9/SLC12A3	4
GO:0021697	BP	cerebellar cortex formation	3/384	26/18888	0.115385	5.67548	3.43663	0.0153279	0.752357	0.745725	RORA/LHX1/OPHN1	3
GO:0035902	BP	response to immobilization stress	3/384	26/18888	0.115385	5.67548	3.43663	0.0153279	0.752357	0.745725	CYP1A1/GAL/NR0B1	3
GO:0099558	BP	maintenance of synapse structure	3/384	26/18888	0.115385	5.67548	3.43663	0.0153279	0.752357	0.745725	CBLN3/OPHN1/SHANK1	3
GO:0030902	BP	hindbrain development	8/384	158/18888	0.0506329	2.49051	2.71024	0.015663	0.752357	0.745725	RORA/ZNF365/B4GALT2/LHX1/SEMA4C/NANOS1/HOXB3/OPHN1	8
GO:0048706	BP	embryonic skeletal system development	7/384	128/18888	0.0546875	2.68994	2.7636	0.0157909	0.752357	0.745725	SOX11/MTHFD1/LHX1/HOXB7/KIAA1217/HOXB3/HOXC9	7
GO:0021575	BP	hindbrain morphogenesis	4/384	48/18888	0.0833333	4.09896	3.09678	0.0161963	0.752357	0.745725	RORA/ZNF365/LHX1/OPHN1	4
GO:2001222	BP	regulation of neuron migration	4/384	48/18888	0.0833333	4.09896	3.09678	0.0161963	0.752357	0.745725	UNC5C/TBC1D24/UNC5D/NKX6-1	4
GO:0098773	BP	skin epidermis development	7/384	129/18888	0.0542636	2.66909	2.74021	0.0164157	0.752357	0.745725	SOS1/MYSM1/SLC39A7/INHBA/HOXC13/CLDN4/GAL	7
GO:0045109	BP	intermediate filament organization	5/384	73/18888	0.0684932	3.36901	2.92139	0.0164534	0.752357	0.745725	BFSP2/KRT24/KRT15/KRT81/GFAP	5
GO:0000492	BP	box C/D snoRNP assembly	2/384	10/18888	0.2	9.8375	4.02685	0.0166534	0.752357	0.745725	NUFIP1/PIH1D2	2
GO:0021520	BP	spinal cord motor neuron cell fate specification	2/384	10/18888	0.2	9.8375	4.02685	0.0166534	0.752357	0.745725	OLIG3/SUFU	2
GO:0034163	BP	regulation of toll-like receptor 9 signaling pathway	2/384	10/18888	0.2	9.8375	4.02685	0.0166534	0.752357	0.745725	RAB7B/LILRA4	2
GO:0038130	BP	ERBB4 signaling pathway	2/384	10/18888	0.2	9.8375	4.02685	0.0166534	0.752357	0.745725	CADM1/HBEGF	2
GO:0048703	BP	embryonic viscerocranium morphogenesis	2/384	10/18888	0.2	9.8375	4.02685	0.0166534	0.752357	0.745725	MTHFD1/LHX1	2
GO:0140059	BP	dendrite arborization	2/384	10/18888	0.2	9.8375	4.02685	0.0166534	0.752357	0.745725	ZNF365/SULT4A1	2
GO:0019755	BP	one-carbon compound transport	3/384	27/18888	0.111111	5.46528	3.34474	0.0169891	0.752357	0.745725	AQP6/HBZ/AQP3	3
GO:0042269	BP	regulation of natural killer cell mediated cytotoxicity	4/384	49/18888	0.0816327	4.01531	3.04449	0.0173607	0.752357	0.745725	CADM1/KLRC3/RAET1E/KLRC2	4
GO:0035094	BP	response to nicotine	4/384	50/18888	0.08	3.935	2.99357	0.0185761	0.752357	0.745725	CHRNB3/IL13/CHRNB2/NKX6-1	4
GO:0015740	BP	C4-dicarboxylate transport	3/384	28/18888	0.107143	5.27009	3.25731	0.018747	0.752357	0.745725	SLC1A4/LRRC8E/GFAP	3
GO:0021680	BP	cerebellar Purkinje cell layer development	3/384	28/18888	0.107143	5.27009	3.25731	0.018747	0.752357	0.745725	RORA/B4GALT2/LHX1	3
GO:0032770	BP	positive regulation of monooxygenase activity	3/384	28/18888	0.107143	5.27009	3.25731	0.018747	0.752357	0.745725	IFNG/AGTR2/TERT	3
GO:0042634	BP	regulation of hair cycle	3/384	28/18888	0.107143	5.27009	3.25731	0.018747	0.752357	0.745725	MYSM1/GAL/TERT	3
GO:0086010	BP	membrane depolarization during action potential	3/384	28/18888	0.107143	5.27009	3.25731	0.018747	0.752357	0.745725	SCN1A/SCN2B/SCN4B	3
GO:0021782	BP	glial cell development	7/384	133/18888	0.0526316	2.58882	2.64884	0.0190906	0.752357	0.745725	IFNG/SOS1/SOX11/MYOC/ROR1/GFAP/GPM6B	7
GO:0048705	BP	skeletal system morphogenesis	10/384	229/18888	0.0436681	2.14793	2.51769	0.0191191	0.752357	0.745725	SOX11/MTHFD1/LHX1/NAB2/HOXB7/IFT80/HOXB3/COL13A1/HOXC9/CHAD	10
GO:0042267	BP	natural killer cell mediated cytotoxicity	5/384	76/18888	0.0657895	3.23602	2.81371	0.0192731	0.752357	0.745725	CADM1/KLRC3/SLAMF7/RAET1E/KLRC2	5
GO:0032535	BP	regulation of cellular component size	14/384	370/18888	0.0378378	1.86115	2.40988	0.01974	0.752357	0.745725	PEX11A/AQP11/PFN3/LRRC8E/SEMA4C/ABCB8/BARHL2/SEMA3B/SLIT1/SEMA3D/SLC12A3/SNX9/NKX6-1/WDTC1	14
GO:0045654	BP	positive regulation of megakaryocyte differentiation	2/384	11/18888	0.181818	8.94318	3.79611	0.0200835	0.752357	0.745725	RAB7B/THPO	2
GO:0060315	BP	negative regulation of ryanodine-sensitive calcium-release channel activity	2/384	11/18888	0.181818	8.94318	3.79611	0.0200835	0.752357	0.745725	CLIC2/TRDN	2
GO:0060579	BP	ventral spinal cord interneuron fate commitment	2/384	11/18888	0.181818	8.94318	3.79611	0.0200835	0.752357	0.745725	DMRT3/SUFU	2
GO:0060581	BP	cell fate commitment involved in pattern specification	2/384	11/18888	0.181818	8.94318	3.79611	0.0200835	0.752357	0.745725	DMRT3/SUFU	2
GO:0086016	BP	AV node cell action potential	2/384	11/18888	0.181818	8.94318	3.79611	0.0200835	0.752357	0.745725	CXADR/SCN4B	2
GO:0086027	BP	AV node cell to bundle of His cell signaling	2/384	11/18888	0.181818	8.94318	3.79611	0.0200835	0.752357	0.745725	CXADR/SCN4B	2
GO:1901535	BP	regulation of DNA demethylation	2/384	11/18888	0.181818	8.94318	3.79611	0.0200835	0.752357	0.745725	TOX/APOBEC1	2
GO:0006833	BP	water transport	3/384	29/18888	0.103448	5.08836	3.17397	0.0206018	0.755179	0.748522	AQP6/AQP11/AQP3	3
GO:0021522	BP	spinal cord motor neuron differentiation	3/384	29/18888	0.103448	5.08836	3.17397	0.0206018	0.755179	0.748522	ABT1/OLIG3/SUFU	3
GO:0007631	BP	feeding behavior	6/384	107/18888	0.0560748	2.75818	2.6273	0.0220732	0.761247	0.754536	USP46/GPR171/GAL/UCHL1/NPY5R/SGIP1	6
GO:0060079	BP	excitatory postsynaptic potential	6/384	107/18888	0.0560748	2.75818	2.6273	0.0220732	0.761247	0.754536	TBC1D24/ZACN/CHRNB3/GRIK5/CHRNB2/SHANK1	6
GO:0002228	BP	natural killer cell mediated immunity	5/384	79/18888	0.0632911	3.11313	2.71126	0.0223929	0.761247	0.754536	CADM1/KLRC3/SLAMF7/RAET1E/KLRC2	5
GO:0002715	BP	regulation of natural killer cell mediated immunity	4/384	53/18888	0.0754717	3.71226	2.8484	0.0225332	0.761247	0.754536	CADM1/KLRC3/RAET1E/KLRC2	4
GO:0007157	BP	heterophilic cell-cell adhesion via plasma membrane cell adhesion molecules	4/384	53/18888	0.0754717	3.71226	2.8484	0.0225332	0.761247	0.754536	CADM1/AMIGO1/CEACAM5/CXADR	4
GO:0071825	BP	protein-lipid complex organization	4/384	53/18888	0.0754717	3.71226	2.8484	0.0225332	0.761247	0.754536	ABCA5/SOAT1/APOA4/SNX9	4
GO:0007271	BP	synaptic transmission, cholinergic	3/384	30/18888	0.1	4.91875	3.09439	0.0225538	0.761247	0.754536	CHRNB3/CHRNB2/RIC3	3
GO:0065005	BP	protein-lipid complex assembly	3/384	30/18888	0.1	4.91875	3.09439	0.0225538	0.761247	0.754536	SOAT1/APOA4/SNX9	3
GO:0098739	BP	import across plasma membrane	9/384	203/18888	0.044335	2.18073	2.43649	0.0233879	0.762226	0.755506	IFNG/PPP3R2/SLC1A4/LRRC8E/KCNJ12/KCNK5/KCNJ9/SLC12A3/GFAP	9
GO:0000491	BP	small nucleolar ribonucleoprotein complex assembly	2/384	12/18888	0.166667	8.19792	3.593	0.0237801	0.762226	0.755506	NUFIP1/PIH1D2	2
GO:0015791	BP	polyol transmembrane transport	2/384	12/18888	0.166667	8.19792	3.593	0.0237801	0.762226	0.755506	AQP11/AQP3	2
GO:0086067	BP	AV node cell to bundle of His cell communication	2/384	12/18888	0.166667	8.19792	3.593	0.0237801	0.762226	0.755506	CXADR/SCN4B	2
GO:0097475	BP	motor neuron migration	2/384	12/18888	0.166667	8.19792	3.593	0.0237801	0.762226	0.755506	OLIG3/LHX1	2
GO:0061387	BP	regulation of extent of cell growth	6/384	109/18888	0.0550459	2.70757	2.57555	0.0239244	0.762226	0.755506	SEMA4C/BARHL2/SEMA3B/SLIT1/SEMA3D/NKX6-1	6
GO:0043010	BP	camera-type eye development	13/384	346/18888	0.0375723	1.84809	2.29358	0.0253614	0.783629	0.776721	CRYBB2/SOS1/SOX11/MITF/LHX1/BARHL2/BFSP2/EPHA2/INHBA/CRYGC/CYP1A1/MFRP/DIO3	13
GO:0006813	BP	potassium ion transport	10/384	241/18888	0.0414938	2.04098	2.34293	0.0260904	0.783629	0.776721	SUMO1/AMIGO1/ABCB8/KCNQ4/KCNJ12/KCNK5/KCNJ9/KCNA1/GAL/SLC12A3	10
GO:0010975	BP	regulation of neuron projection development	16/384	460/18888	0.0347826	1.71087	2.22354	0.0266954	0.783629	0.776721	CHODL/TOX/TBC1D24/ZNF365/AMIGO1/APBB1/LRRC7/SEMA4C/SEMA3B/SLIT1/SEMA3D/CHRNB2/ROR1/ROBO1/NOVA2/GFAP	16
GO:0001958	BP	endochondral ossification	3/384	32/18888	0.09375	4.61133	2.94531	0.0267492	0.783629	0.776721	NAB2/IFT80/COL13A1	3
GO:0007628	BP	adult walking behavior	3/384	32/18888	0.09375	4.61133	2.94531	0.0267492	0.783629	0.776721	SCN1A/UCHL1/DMRT3	3
GO:0036075	BP	replacement ossification	3/384	32/18888	0.09375	4.61133	2.94531	0.0267492	0.783629	0.776721	NAB2/IFT80/COL13A1	3
GO:0021514	BP	ventral spinal cord interneuron differentiation	2/384	13/18888	0.153846	7.56731	3.41216	0.0277312	0.783629	0.776721	DMRT3/SUFU	2
GO:0021702	BP	cerebellar Purkinje cell differentiation	2/384	13/18888	0.153846	7.56731	3.41216	0.0277312	0.783629	0.776721	RORA/LHX1	2
GO:0051280	BP	negative regulation of release of sequestered calcium ion into cytosol	2/384	13/18888	0.153846	7.56731	3.41216	0.0277312	0.783629	0.776721	CLIC2/TRDN	2
GO:2000622	BP	regulation of nuclear-transcribed mRNA catabolic process, nonsense-mediated decay	2/384	13/18888	0.153846	7.56731	3.41216	0.0277312	0.783629	0.776721	MAGOHB/APOBEC1	2
GO:0001755	BP	neural crest cell migration	4/384	57/18888	0.0701754	3.45175	2.6705	0.0285521	0.783629	0.776721	SEMA4C/NRTN/SEMA3B/SEMA3D	4
GO:0006935	BP	chemotaxis	16/384	466/18888	0.0343348	1.68884	2.16899	0.0295836	0.783629	0.776721	CXCR6/UNC5C/PF4V1/CXCL5/SEMA4C/EPHA2/CXADR/SEMA3B/SLIT1/HBEGF/CREB3/SEMA3D/ROBO1/SCG2/NOVA2/CCL4	16
GO:0043588	BP	skin development	12/384	318/18888	0.0377358	1.85613	2.21801	0.0300593	0.783629	0.776721	SOS1/MYSM1/SPRR1A/SLC39A7/EPHA2/INHBA/HOXC13/CLDN4/GAL/AQP3/SUFU/KRT81	12
GO:0099565	BP	chemical synaptic transmission, postsynaptic	6/384	115/18888	0.0521739	2.5663	2.42702	0.0300931	0.783629	0.776721	TBC1D24/ZACN/CHRNB3/GRIK5/CHRNB2/SHANK1	6
GO:0042330	BP	taxis	16/384	468/18888	0.034188	1.68162	2.15098	0.030596	0.783629	0.776721	CXCR6/UNC5C/PF4V1/CXCL5/SEMA4C/EPHA2/CXADR/SEMA3B/SLIT1/HBEGF/CREB3/SEMA3D/ROBO1/SCG2/NOVA2/CCL4	16
GO:0050767	BP	regulation of neurogenesis	14/384	393/18888	0.0356234	1.75223	2.17086	0.0308827	0.783629	0.776721	CHODL/IFNG/TBC1D24/ZNF365/SOX11/AMIGO1/SEMA4C/SEMA3B/SLIT1/HOXB3/SEMA3D/ROBO1/NKX6-1/GFAP	14
GO:0090183	BP	regulation of kidney development	3/384	34/18888	0.0882353	4.34007	2.80807	0.0313318	0.783629	0.776721	LHX1/HOXB7/AGTR2	3
GO:2000677	BP	regulation of transcription regulatory region DNA binding	3/384	34/18888	0.0882353	4.34007	2.80807	0.0313318	0.783629	0.776721	IFNG/ZBTB7A/SOX11	3
GO:0090497	BP	mesenchymal cell migration	4/384	59/18888	0.0677966	3.33475	2.58742	0.0318861	0.783629	0.776721	SEMA4C/NRTN/SEMA3B/SEMA3D	4
GO:0002069	BP	columnar/cuboidal epithelial cell maturation	2/384	14/18888	0.142857	7.02679	3.24962	0.0319249	0.783629	0.776721	TYMS/NKX6-1	2
GO:0021534	BP	cell proliferation in hindbrain	2/384	14/18888	0.142857	7.02679	3.24962	0.0319249	0.783629	0.776721	RORA/LHX1	2
GO:0021924	BP	cell proliferation in external granule layer	2/384	14/18888	0.142857	7.02679	3.24962	0.0319249	0.783629	0.776721	RORA/LHX1	2
GO:0021930	BP	cerebellar granule cell precursor proliferation	2/384	14/18888	0.142857	7.02679	3.24962	0.0319249	0.783629	0.776721	RORA/LHX1	2
GO:0070307	BP	lens fiber cell development	2/384	14/18888	0.142857	7.02679	3.24962	0.0319249	0.783629	0.776721	BFSP2/EPHA2	2
GO:0070365	BP	hepatocyte differentiation	2/384	14/18888	0.142857	7.02679	3.24962	0.0319249	0.783629	0.776721	CYP1A1/E2F7	2
GO:2000105	BP	positive regulation of DNA-templated DNA replication	2/384	14/18888	0.142857	7.02679	3.24962	0.0319249	0.783629	0.776721	E2F7/ATRX	2
GO:0001508	BP	action potential	7/384	149/18888	0.0469799	2.31082	2.31408	0.0328351	0.783629	0.776721	SUMO1/SCN1A/CXADR/KCNA1/SCN2B/CHRNB2/SCN4B	7
GO:0042303	BP	molting cycle	6/384	118/18888	0.0508475	2.50106	2.35625	0.0335348	0.783629	0.776721	SOS1/MYSM1/INHBA/HOXC13/GAL/TERT	6
GO:0042633	BP	hair cycle	6/384	118/18888	0.0508475	2.50106	2.35625	0.0335348	0.783629	0.776721	SOS1/MYSM1/INHBA/HOXC13/GAL/TERT	6
GO:0001658	BP	branching involved in ureteric bud morphogenesis	4/384	60/18888	0.0666667	3.27917	2.54721	0.0336351	0.783629	0.776721	LHX1/HOXB7/AGTR2/ADAMTS16	4
GO:0001706	BP	endoderm formation	4/384	60/18888	0.0666667	3.27917	2.54721	0.0336351	0.783629	0.776721	LHX1/INHBA/MMP8/NR0B1	4
GO:0010669	BP	epithelial structure maintenance	3/384	35/18888	0.0857143	4.21607	2.74337	0.0337673	0.783629	0.776721	MUC4/CXADR/TFF2	3
GO:0019228	BP	neuronal action potential	3/384	35/18888	0.0857143	4.21607	2.74337	0.0337673	0.783629	0.776721	SCN1A/KCNA1/SCN4B	3
GO:0070293	BP	renal absorption	3/384	35/18888	0.0857143	4.21607	2.74337	0.0337673	0.783629	0.776721	CLDN4/SLC12A3/AQP3	3
GO:0090659	BP	walking behavior	3/384	35/18888	0.0857143	4.21607	2.74337	0.0337673	0.783629	0.776721	SCN1A/UCHL1/DMRT3	3
GO:0001764	BP	neuron migration	8/384	183/18888	0.0437158	2.15027	2.25249	0.0338777	0.783629	0.776721	UNC5C/TBC1D24/OLIG3/EVX1/LHX1/UNC5D/BARHL2/NKX6-1	8
GO:1903532	BP	positive regulation of secretion by cell	11/384	288/18888	0.0381944	1.87869	2.16466	0.0341867	0.783629	0.776721	IFNG/SOX11/APBB1/PCSK1/INHBA/IL13/CHRNB2/GAL/RAB15/NKX6-1/KLRC2	11
GO:0048675	BP	axon extension	6/384	119/18888	0.0504202	2.48004	2.33314	0.0347363	0.783629	0.776721	SEMA4C/BARHL2/SEMA3B/SLIT1/SEMA3D/NKX6-1	6
GO:2000027	BP	regulation of animal organ morphogenesis	5/384	89/18888	0.0561798	2.76334	2.40203	0.0350801	0.783629	0.776721	LHX1/HOXB7/AGTR2/ROBO1/DMRT3	5
GO:0002021	BP	response to dietary excess	3/384	36/18888	0.0833333	4.09896	2.68104	0.0362982	0.783629	0.776721	PCSK1N/SLC12A3/SGIP1	3
GO:0032232	BP	negative regulation of actin filament bundle assembly	3/384	36/18888	0.0833333	4.09896	2.68104	0.0362982	0.783629	0.776721	PHLDB2/MYOC/SHANK1	3
GO:0043372	BP	positive regulation of CD4-positive, alpha-beta T cell differentiation	3/384	36/18888	0.0833333	4.09896	2.68104	0.0362982	0.783629	0.776721	IFNG/CD80/KLHL25	3
GO:0048665	BP	neuron fate specification	3/384	36/18888	0.0833333	4.09896	2.68104	0.0362982	0.783629	0.776721	OLIG3/DMRT3/SUFU	3
GO:1905332	BP	positive regulation of morphogenesis of an epithelium	3/384	36/18888	0.0833333	4.09896	2.68104	0.0362982	0.783629	0.776721	LHX1/HOXB7/AGTR2	3
GO:2000352	BP	negative regulation of endothelial cell apoptotic process	3/384	36/18888	0.0833333	4.09896	2.68104	0.0362982	0.783629	0.776721	IL13/SCG2/TERT	3
GO:0009404	BP	toxin metabolic process	2/384	15/18888	0.133333	6.55833	3.1023	0.0363499	0.783629	0.776721	CYP1A1/CYP2W1	2
GO:0015670	BP	carbon dioxide transport	2/384	15/18888	0.133333	6.55833	3.1023	0.0363499	0.783629	0.776721	AQP6/HBZ	2
GO:0021694	BP	cerebellar Purkinje cell layer formation	2/384	15/18888	0.133333	6.55833	3.1023	0.0363499	0.783629	0.776721	RORA/LHX1	2
GO:0042308	BP	negative regulation of protein import into nucleus	2/384	15/18888	0.133333	6.55833	3.1023	0.0363499	0.783629	0.776721	SUMO1/SUFU	2
GO:0050966	BP	detection of mechanical stimulus involved in sensory perception of pain	2/384	15/18888	0.133333	6.55833	3.1023	0.0363499	0.783629	0.776721	SCN1A/KCNA1	2
GO:0051284	BP	positive regulation of sequestering of calcium ion	2/384	15/18888	0.133333	6.55833	3.1023	0.0363499	0.783629	0.776721	CLIC2/TRDN	2
GO:0002088	BP	lens development in camera-type eye	5/384	90/18888	0.0555556	2.73264	2.37349	0.0365494	0.783629	0.776721	CRYBB2/SOX11/BFSP2/EPHA2/CRYGC	5
GO:0033144	BP	negative regulation of intracellular steroid hormone receptor signaling pathway	3/384	37/18888	0.0810811	3.98818	2.62092	0.0389238	0.809691	0.802553	ZBTB7A/ZNF366/NR0B1	3
GO:0030198	BP	extracellular matrix organization	12/384	332/18888	0.0361446	1.77786	2.05989	0.039724	0.809691	0.802553	PHLDB2/ADAMTS15/COL23A1/DPT/NID2/COL9A1/MMP8/COL13A1/OLFML2A/ADAMTS16/GFAP/GPM6B	12
GO:0043062	BP	extracellular structure organization	12/384	333/18888	0.036036	1.77252	2.04888	0.0404889	0.809691	0.802553	PHLDB2/ADAMTS15/COL23A1/DPT/NID2/COL9A1/MMP8/COL13A1/OLFML2A/ADAMTS16/GFAP/GPM6B	12
GO:0050770	BP	regulation of axonogenesis	7/384	156/18888	0.0448718	2.20713	2.18092	0.0405141	0.809691	0.802553	CHODL/AMIGO1/SEMA4C/SEMA3B/SLIT1/SEMA3D/ROBO1	7
GO:0010001	BP	glial cell differentiation	10/384	260/18888	0.0384615	1.89183	2.08592	0.0405839	0.809691	0.802553	IFNG/SOS1/ZNF365/SOX11/NAB2/MYOC/ROR1/NKX6-1/GFAP/GPM6B	10
GO:0035592	BP	establishment of protein localization to extracellular region	13/384	371/18888	0.0350404	1.72355	2.02761	0.0409191	0.809691	0.802553	IFNG/COPG2/ADCY5/APBB1/PCSK1/MIA2/IL13/ARL4D/GAL/OLFM2/NKX6-1/AFM/SCG2	13
GO:0003214	BP	cardiac left ventricle morphogenesis	2/384	16/18888	0.125	6.14844	2.96784	0.0409949	0.809691	0.802553	NPY2R/NPY5R	2
GO:0010832	BP	negative regulation of myotube differentiation	2/384	16/18888	0.125	6.14844	2.96784	0.0409949	0.809691	0.802553	CEACAM5/RPL3L	2
GO:0021513	BP	spinal cord dorsal/ventral patterning	2/384	16/18888	0.125	6.14844	2.96784	0.0409949	0.809691	0.802553	DMRT3/SUFU	2
GO:0051044	BP	positive regulation of membrane protein ectodomain proteolysis	2/384	16/18888	0.125	6.14844	2.96784	0.0409949	0.809691	0.802553	IFNG/SNX9	2
GO:0051770	BP	positive regulation of nitric-oxide synthase biosynthetic process	2/384	16/18888	0.125	6.14844	2.96784	0.0409949	0.809691	0.802553	IFNG/AKAP12	2
GO:0045229	BP	external encapsulating structure organization	12/384	334/18888	0.0359281	1.76722	2.03792	0.0412642	0.809691	0.802553	PHLDB2/ADAMTS15/COL23A1/DPT/NID2/COL9A1/MMP8/COL13A1/OLFML2A/ADAMTS16/GFAP/GPM6B	12
GO:1903522	BP	regulation of blood circulation	10/384	262/18888	0.0381679	1.87739	2.06013	0.0423771	0.809691	0.802553	CLIC2/ADRA2B/KCNJ12/AGTR2/CXADR/HBEGF/SCN2B/SCN4B/SVEP1/TRDN	10
GO:0001942	BP	hair follicle development	5/384	94/18888	0.0531915	2.61636	2.26311	0.0428019	0.809691	0.802553	SOS1/MYSM1/INHBA/HOXC13/GAL	5
GO:0043367	BP	CD4-positive, alpha-beta T cell differentiation	5/384	94/18888	0.0531915	2.61636	2.26311	0.0428019	0.809691	0.802553	RORA/IFNG/TOX/CD80/KLHL25	5
GO:0002011	BP	morphogenesis of an epithelial sheet	4/384	65/18888	0.0615385	3.02692	2.35811	0.0432055	0.809691	0.802553	SOS1/PHLDB2/SOX11/HBEGF	4
GO:0098659	BP	inorganic cation import across plasma membrane	6/384	126/18888	0.047619	2.34226	2.1777	0.0439238	0.809691	0.802553	IFNG/PPP3R2/KCNJ12/KCNK5/KCNJ9/SLC12A3	6
GO:0099587	BP	inorganic ion import across plasma membrane	6/384	126/18888	0.047619	2.34226	2.1777	0.0439238	0.809691	0.802553	IFNG/PPP3R2/KCNJ12/KCNK5/KCNJ9/SLC12A3	6
GO:0010737	BP	protein kinase A signaling	3/384	39/18888	0.0769231	3.78365	2.50679	0.044456	0.809691	0.802553	PDE4A/AKAP12/GAL	3
GO:0042044	BP	fluid transport	3/384	39/18888	0.0769231	3.78365	2.50679	0.044456	0.809691	0.802553	AQP6/AQP11/AQP3	3
GO:0050920	BP	regulation of chemotaxis	9/384	229/18888	0.0393013	1.93313	2.04659	0.0450895	0.809691	0.802553	SEMA4C/SEMA3B/SLIT1/CREB3/SEMA3D/ROBO1/SCG2/NOVA2/CCL4	9
GO:0050771	BP	negative regulation of axonogenesis	4/384	66/18888	0.0606061	2.98106	2.32248	0.0452849	0.809691	0.802553	SEMA4C/SEMA3B/SLIT1/SEMA3D	4
GO:0003014	BP	renal system process	6/384	127/18888	0.0472441	2.32382	2.15634	0.0453489	0.809691	0.802553	AQP6/AGTR2/CLDN4/CHRNB2/SLC12A3/AQP3	6
GO:0010470	BP	regulation of gastrulation	2/384	17/18888	0.117647	5.78676	2.84435	0.0458493	0.809691	0.802553	PHLDB2/LHX1	2
GO:0034375	BP	high-density lipoprotein particle remodeling	2/384	17/18888	0.117647	5.78676	2.84435	0.0458493	0.809691	0.802553	ABCA5/APOA4	2
GO:0050872	BP	white fat cell differentiation	2/384	17/18888	0.117647	5.78676	2.84435	0.0458493	0.809691	0.802553	FABP4/ADIG	2
GO:0051000	BP	positive regulation of nitric-oxide synthase activity	2/384	17/18888	0.117647	5.78676	2.84435	0.0458493	0.809691	0.802553	AGTR2/TERT	2
GO:0072224	BP	metanephric glomerulus development	2/384	17/18888	0.117647	5.78676	2.84435	0.0458493	0.809691	0.802553	LHX1/AGTR2	2
GO:0097191	BP	extrinsic apoptotic signaling pathway	9/384	230/18888	0.0391304	1.92473	2.03264	0.0461259	0.809691	0.802553	IFNG/G0S2/FAIM/AGTR2/INHBA/IFI27/KRT18/SCG2/TERT	9
GO:0001910	BP	regulation of leukocyte mediated cytotoxicity	5/384	96/18888	0.0520833	2.56185	2.21005	0.0461549	0.809691	0.802553	CADM1/KLRC3/CD1B/RAET1E/KLRC2	5
GO:0071692	BP	protein localization to extracellular region	13/384	379/18888	0.0343008	1.68717	1.94673	0.0470786	0.809691	0.802553	IFNG/COPG2/ADCY5/APBB1/PCSK1/MIA2/IL13/ARL4D/GAL/OLFM2/NKX6-1/AFM/SCG2	13
GO:0010742	BP	macrophage derived foam cell differentiation	3/384	40/18888	0.075	3.68906	2.45252	0.0473607	0.809691	0.802553	ABCA5/SOAT1/MSR1	3
GO:0006956	BP	complement activation	4/384	67/18888	0.0597015	2.93657	2.28751	0.0474194	0.809691	0.802553	FCN2/C1QB/C4A/SVEP1	4
GO:0060675	BP	ureteric bud morphogenesis	4/384	67/18888	0.0597015	2.93657	2.28751	0.0474194	0.809691	0.802553	LHX1/HOXB7/AGTR2/ADAMTS16	4
GO:0021675	BP	nerve development	5/384	97/18888	0.0515464	2.53544	2.18402	0.0478884	0.809691	0.802553	SCN1A/NRTN/KCNA1/HOXB3/CHRNB2	5
GO:0022404	BP	molting cycle process	5/384	97/18888	0.0515464	2.53544	2.18402	0.0478884	0.809691	0.802553	SOS1/MYSM1/INHBA/HOXC13/GAL	5
GO:0022405	BP	hair cycle process	5/384	97/18888	0.0515464	2.53544	2.18402	0.0478884	0.809691	0.802553	SOS1/MYSM1/INHBA/HOXC13/GAL	5
GO:0045668	BP	negative regulation of osteoblast differentiation	4/384	68/18888	0.0588235	2.89338	2.25319	0.0496088	0.809691	0.802553	TMEM53/BAMBI/SUFU/OSTN	4
GO:0072171	BP	mesonephric tubule morphogenesis	4/384	68/18888	0.0588235	2.89338	2.25319	0.0496088	0.809691	0.802553	LHX1/HOXB7/AGTR2/ADAMTS16	4
GO:0098661	BP	inorganic anion transmembrane transport	6/384	130/18888	0.0461538	2.27019	2.09345	0.0497959	0.809691	0.802553	AQP6/CLIC2/SLC1A4/CLDN4/SLC12A3/CLCA1	6
GO:0034702	CC	monoatomic ion channel complex	19/402	344/19894	0.0552326	2.73332	4.65716	8.06665e-05	0.0310566	0.0307382	CLIC2/SUMO1/AMIGO1/LRRC8E/ABCB8/KCNQ4/KCNJ12/KCNK5/SCN1A/CHRNB3/GRIK5/KCNJ9/KCNA1/CLDN4/SCN2B/CHRNB2/SCN4B/OLFM2/GRIA2	19
GO:0062023	CC	collagen-containing extracellular matrix	21/402	428/19894	0.0490654	2.42813	4.28929	0.000182435	0.0351187	0.0347587	AMBP/TGFB1I1/FCN2/ADAMTS15/COL23A1/MXRA7/C1QB/DPT/MYOC/COL21A1/ITIH1/NID2/GPC4/SEMA3B/COL9A1/MMP8/APOA4/COL13A1/ECM1/LAMC2/TINAGL1	21
GO:1902495	CC	transmembrane transporter complex	20/402	444/19894	0.045045	2.22917	3.76165	0.000762249	0.0978219	0.096819	CLIC2/SUMO1/AMIGO1/LRRC8E/ABCB8/KCNQ4/KCNJ12/KCNK5/SCN1A/ZACN/CHRNB3/GRIK5/KCNJ9/KCNA1/CLDN4/SCN2B/CHRNB2/SCN4B/OLFM2/GRIA2	20
GO:0034706	CC	sodium channel complex	4/402	24/19894	0.166667	8.24793	5.10218	0.00126684	0.0980467	0.0970414	SCN1A/GRIK5/SCN2B/SCN4B	4
GO:1990351	CC	transporter complex	20/402	471/19894	0.0424628	2.10138	3.47397	0.00155195	0.0980467	0.0970414	CLIC2/SUMO1/AMIGO1/LRRC8E/ABCB8/KCNQ4/KCNJ12/KCNK5/SCN1A/ZACN/CHRNB3/GRIK5/KCNJ9/KCNA1/CLDN4/SCN2B/CHRNB2/SCN4B/OLFM2/GRIA2	20
GO:0009897	CC	external side of plasma membrane	18/402	405/19894	0.0444444	2.19945	3.50226	0.00159788	0.0980467	0.0970414	CXCR6/KLRC3/SLAMF7/CD80/FCN2/CD1B/BTNL3/FOLR3/RAET1E/GPC4/IL13/PDCD1LG2/SLAMF9/ADAM29/CHRNB2/GRIA2/KLRC2/ENOX1	18
GO:0005581	CC	collagen trimer	7/402	86/19894	0.0813953	4.02806	4.04136	0.00178267	0.0980467	0.0970414	FCN2/COL23A1/C1QB/MSR1/COL21A1/COL9A1/COL13A1	7
GO:0001518	CC	voltage-gated sodium channel complex	3/402	14/19894	0.214286	10.6045	5.16255	0.00252566	0.121547	0.120301	SCN1A/SCN2B/SCN4B	3
GO:0043194	CC	axon initial segment	3/402	21/19894	0.142857	7.06965	3.99647	0.00831175	0.34743	0.343868	LRRC7/SCN1A/KCNA1	3
GO:0072562	CC	blood microparticle	8/402	144/19894	0.0555556	2.74931	3.02551	0.00902417	0.34743	0.343868	AMBP/FCN2/DNPEP/C1QB/C4A/ITIH1/APOA4/AFM	8
GO:0016327	CC	apicolateral plasma membrane	3/402	23/19894	0.130435	6.4549	3.75903	0.0107434	0.376018	0.372163	CXADR/CLDN6/CLDN4	3
GO:0034705	CC	potassium channel complex	6/402	100/19894	0.06	2.96925	2.83511	0.0159382	0.511351	0.506108	SUMO1/AMIGO1/ABCB8/KCNQ4/GRIK5/KCNA1	6
GO:0043025	CC	neuronal cell body	17/402	488/19894	0.0348361	1.72395	2.32534	0.0214699	0.63584	0.629321	UNC5C/SOS1/LMTK2/EVX1/AKAP12/AMIGO1/C4A/TPX2/MAGOHB/PCSK1/SCN1A/CADM2/KCNA1/GAL/UCHL1/GRIA2/RIC3	17
GO:0034703	CC	cation channel complex	9/402	204/19894	0.0441176	2.18327	2.43957	0.0232717	0.639973	0.633412	SUMO1/AMIGO1/ABCB8/KCNQ4/SCN1A/GRIK5/KCNA1/SCN2B/SCN4B	9
GO:0034362	CC	low-density lipoprotein particle	2/402	14/19894	0.142857	7.06965	3.26253	0.0315723	0.748031	0.740362	MSR1/APOA4	2
GO:0035580	CC	specific granule lumen	4/402	62/19894	0.0645161	3.19275	2.48334	0.0366147	0.748031	0.740362	LRRC7/FOLR3/CRISP3/MMP8	4
GO:0005802	CC	trans-Golgi network	10/402	260/19894	0.0384615	1.90337	2.10563	0.0392675	0.748031	0.740362	PIK3C2A/TBC1D23/PCSK1N/GCC2/PCSK1/ARFIP2/RAB7B/NBEA/MYO1B/SNX9	10
GO:0033268	CC	node of Ranvier	2/402	16/19894	0.125	6.18595	2.98014	0.0405482	0.748031	0.740362	MYOC/SCN1A	2
GO:0005892	CC	acetylcholine-gated channel complex	2/402	17/19894	0.117647	5.82207	2.85639	0.0453532	0.748031	0.740362	CHRNB3/CHRNB2	2
GO:0061827	CC	sperm head	2/402	17/19894	0.117647	5.82207	2.85639	0.0453532	0.748031	0.740362	ADAM29/CST11	2
GO:0044306	CC	neuron projection terminus	6/402	128/19894	0.046875	2.31973	2.15112	0.045709	0.748031	0.740362	TBC1D24/PCSK1/KCNA1/OPHN1/ROR1/UCHL1	6
GO:0044304	CC	main axon	4/402	68/19894	0.0588235	2.91103	2.26694	0.0487248	0.748031	0.740362	LRRC7/MYOC/SCN1A/KCNA1	4
GO:0008328	CC	ionotropic glutamate receptor complex	3/402	41/19894	0.0731707	3.62104	2.41261	0.049623	0.748031	0.740362	GRIK5/OLFM2/GRIA2	3
GO:0005201	MF	extracellular matrix structural constituent	10/389	166/18522	0.060241	2.86834	3.54154	0.00272212	0.453732	0.437539	COL23A1/DPT/MUC4/COL21A1/NID2/COL9A1/COL13A1/ECM1/LAMC2/TINAGL1	10
GO:0015250	MF	water channel activity	3/389	16/18522	0.1875	8.9277	4.64647	0.00420035	0.453732	0.437539	AQP6/AQP11/AQP3	3
GO:0005216	MF	monoatomic ion channel activity	18/389	441/18522	0.0408163	1.94344	2.93695	0.00582853	0.453732	0.437539	CLIC2/SLC1A4/LRRC8E/KCNQ4/KCNJ12/KCNK5/SCN1A/ZACN/CHRNB3/GRIK5/KCNJ9/KCNA1/CLDN4/SCN2B/CHRNB2/SCN4B/GRIA2/CLCA1	18
GO:0045236	MF	CXCR chemokine receptor binding	3/389	18/18522	0.166667	7.93573	4.31189	0.00593329	0.453732	0.437539	PF4V1/CXCL5/TFF2	3
GO:0015026	MF	coreceptor activity	5/389	57/18522	0.0877193	4.1767	3.51813	0.00681578	0.453732	0.437539	CXCR6/CD80/GPC4/ROR1/LILRA4	5
GO:0005372	MF	water transmembrane transporter activity	3/389	19/18522	0.157895	7.51806	4.16338	0.00693736	0.453732	0.437539	AQP6/AQP11/AQP3	3
GO:0005248	MF	voltage-gated sodium channel activity	3/389	22/18522	0.136364	6.49287	3.7757	0.0105252	0.453732	0.437539	SCN1A/SCN2B/SCN4B	3
GO:0015464	MF	acetylcholine receptor activity	3/389	22/18522	0.136364	6.49287	3.7757	0.0105252	0.453732	0.437539	CHRNB3/CHRNB2/CHRM4	3
GO:0005212	MF	structural constituent of eye lens	3/389	23/18522	0.130435	6.21057	3.66225	0.0119186	0.453732	0.437539	CRYBB2/BFSP2/CRYGC	3
GO:0030215	MF	semaphorin receptor binding	3/389	23/18522	0.130435	6.21057	3.66225	0.0119186	0.453732	0.437539	SEMA4C/SEMA3B/SEMA3D	3
GO:0005272	MF	sodium channel activity	4/389	43/18522	0.0930233	4.42925	3.29736	0.0124026	0.453732	0.437539	SCN1A/GRIK5/SCN2B/SCN4B	4
GO:0098960	MF	postsynaptic neurotransmitter receptor activity	5/389	67/18522	0.0746269	3.55331	3.0666	0.0132731	0.453732	0.437539	CHRNB3/GRIK5/CHRNB2/CHRM4/GRIA2	5
GO:0030020	MF	extracellular matrix structural constituent conferring tensile strength	4/389	45/18522	0.0888889	4.23239	3.1797	0.0144938	0.453732	0.437539	COL23A1/COL21A1/COL9A1/COL13A1	4
GO:0005267	MF	potassium channel activity	7/389	122/18522	0.057377	2.73197	2.81115	0.0145801	0.453732	0.437539	KCNQ4/KCNJ12/KCNK5/GRIK5/KCNJ9/KCNA1/SCN2B	7
GO:0005253	MF	monoatomic anion channel activity	6/389	95/18522	0.0631579	3.00723	2.87278	0.0150005	0.453732	0.437539	CLIC2/SLC1A4/LRRC8E/ZACN/CLDN4/CLCA1	6
GO:0030247	MF	polysaccharide binding	3/389	25/18522	0.12	5.71373	3.45427	0.0150088	0.453732	0.437539	STBD1/FCN2/PPP1R3C	3
GO:0008237	MF	metallopeptidase activity	9/389	183/18522	0.0491803	2.34169	2.67155	0.0154616	0.453732	0.437539	MYSM1/DNPEP/ADAMTS15/AGBL1/ADAM29/MMP8/VASH2/CLCA1/ADAMTS16	9
GO:0004983	MF	neuropeptide Y receptor activity	2/389	10/18522	0.2	9.52288	3.9485	0.0177092	0.453732	0.437539	NPY2R/NPY5R	2
GO:0031957	MF	very long-chain fatty acid-CoA ligase activity	2/389	10/18522	0.2	9.52288	3.9485	0.0177092	0.453732	0.437539	ACSBG2/SLC27A6	2
GO:0042166	MF	acetylcholine binding	2/389	10/18522	0.2	9.52288	3.9485	0.0177092	0.453732	0.437539	CHRNB3/CHRNB2	2
GO:0008188	MF	neuropeptide receptor activity	4/389	48/18522	0.0833333	3.96787	3.01548	0.0180268	0.453732	0.437539	NPY2R/GPR171/GAL/NPY5R	4
GO:0019212	MF	phosphatase inhibitor activity	4/389	48/18522	0.0833333	3.96787	3.01548	0.0180268	0.453732	0.437539	LMTK2/SAG/PPP1R1C/ANP32E	4
GO:0005249	MF	voltage-gated potassium channel activity	6/389	99/18522	0.0606061	2.88572	2.75542	0.0180509	0.453732	0.437539	KCNQ4/KCNJ12/KCNK5/KCNJ9/KCNA1/SCN2B	6
GO:0015079	MF	potassium ion transmembrane transporter activity	8/389	158/18522	0.0506329	2.41086	2.60855	0.0186465	0.453732	0.437539	KCNQ4/KCNJ12/KCNK5/GRIK5/KCNJ9/KCNA1/SCN2B/SLC12A3	8
GO:0045499	MF	chemorepellent activity	3/389	28/18522	0.107143	5.10154	3.18114	0.0204144	0.461733	0.445254	SEMA4C/SEMA3B/SEMA3D	3
GO:1904315	MF	transmitter-gated monoatomic ion channel activity involved in regulation of postsynaptic membrane potential	4/389	50/18522	0.08	3.80915	2.91323	0.0206546	0.461733	0.445254	CHRNB3/GRIK5/CHRNB2/GRIA2	4
GO:0047676	MF	arachidonate-CoA ligase activity	2/389	11/18522	0.181818	8.65716	3.72067	0.0213472	0.461733	0.445254	ACSBG2/SLC27A6	2
GO:0099529	MF	neurotransmitter receptor activity involved in regulation of postsynaptic membrane potential	4/389	52/18522	0.0769231	3.66265	2.81614	0.0235059	0.487205	0.469817	CHRNB3/GRIK5/CHRNB2/GRIA2	4
GO:0008179	MF	adenylate cyclase binding	2/389	12/18522	0.166667	7.93573	3.52008	0.0252654	0.487205	0.469817	ADCY5/AKAP12	2
GO:0099508	MF	voltage-gated monoatomic ion channel activity involved in regulation of presynaptic membrane potential	2/389	12/18522	0.166667	7.93573	3.52008	0.0252654	0.487205	0.469817	SCN1A/KCNA1	2
GO:0022836	MF	gated channel activity	12/389	301/18522	0.0398671	1.89825	2.30126	0.0258619	0.487205	0.469817	KCNQ4/KCNJ12/KCNK5/SCN1A/ZACN/CHRNB3/GRIK5/KCNJ9/KCNA1/SCN2B/CHRNB2/GRIA2	12
GO:0005254	MF	chloride channel activity	5/389	82/18522	0.0609756	2.90332	2.52994	0.0291483	0.492176	0.474611	CLIC2/SLC1A4/ZACN/CLDN4/CLCA1	5
GO:0005542	MF	folic acid binding	2/389	13/18522	0.153846	7.32529	3.34143	0.0294505	0.492176	0.474611	TYMS/FOLR3	2
GO:0015166	MF	polyol transmembrane transporter activity	2/389	13/18522	0.153846	7.32529	3.34143	0.0294505	0.492176	0.474611	AQP11/AQP3	2
GO:0008509	MF	monoatomic anion transmembrane transporter activity	7/389	141/18522	0.0496454	2.36384	2.381	0.0294968	0.492176	0.474611	CLIC2/SLC1A4/LRRC8E/ZACN/CLDN4/SLC12A3/CLCA1	7
GO:0008201	MF	heparin binding	8/389	174/18522	0.045977	2.18917	2.30832	0.0308985	0.501242	0.483353	PF4V1/ADAMTS15/COL23A1/SLIT1/HBEGF/COL13A1/FSTL1/LAMC2	8
GO:0022824	MF	transmitter-gated monoatomic ion channel activity	4/389	58/18522	0.0689655	3.28375	2.55136	0.0334356	0.507473	0.489362	CHRNB3/GRIK5/CHRNB2/GRIA2	4
GO:0022835	MF	transmitter-gated channel activity	4/389	58/18522	0.0689655	3.28375	2.55136	0.0334356	0.507473	0.489362	CHRNB3/GRIK5/CHRNB2/GRIA2	4
GO:1990825	MF	sequence-specific mRNA binding	2/389	14/18522	0.142857	6.80206	3.18082	0.0338894	0.507473	0.489362	TYMS/NOVA2	2
GO:0000900	MF	mRNA regulatory element binding translation repressor activity	2/389	15/18522	0.133333	6.34859	3.03521	0.0385699	0.547514	0.527974	TYMS/PAIP2B	2
GO:0004467	MF	long-chain fatty acid-CoA ligase activity	2/389	15/18522	0.133333	6.34859	3.03521	0.0385699	0.547514	0.527974	ACSBG2/SLC27A6	2
GO:0071855	MF	neuropeptide receptor binding	3/389	36/18522	0.0833333	3.96787	2.61064	0.039376	0.547514	0.527974	PMCHL2/GAL/SHANK1	3
GO:0015108	MF	chloride transmembrane transporter activity	6/389	120/18522	0.05	2.38072	2.22247	0.0410604	0.557658	0.537756	CLIC2/SLC1A4/ZACN/CLDN4/SLC12A3/CLCA1	6
GO:0015103	MF	inorganic anion transmembrane transporter activity	7/389	153/18522	0.0457516	2.17844	2.14379	0.0429238	0.561683	0.541637	AQP6/CLIC2/SLC1A4/ZACN/CLDN4/SLC12A3/CLCA1	7
GO:0005324	MF	long-chain fatty acid transporter activity	2/389	16/18522	0.125	5.9518	2.90228	0.0434799	0.561683	0.541637	FABP4/SLC27A6	2
GO:0001664	MF	G protein-coupled receptor binding	11/389	291/18522	0.0378007	1.79986	2.01431	0.0442421	0.561683	0.541637	PMCHL2/PF4V1/CXCL5/MYOC/BAMBI/SAG/GAL/UCHL1/TFF2/SHANK1/CCL4	11
GO:0005261	MF	monoatomic cation channel activity	12/389	330/18522	0.0363636	1.73143	1.96365	0.0468613	0.579323	0.558648	KCNQ4/KCNJ12/KCNK5/SCN1A/ZACN/CHRNB3/GRIK5/KCNJ9/KCNA1/SCN2B/CHRNB2/SCN4B	12
GO:0004970	MF	glutamate-gated receptor activity	2/389	17/18522	0.117647	5.60169	2.78016	0.0486076	0.579323	0.558648	GRIK5/GRIA2	2
GO:0022848	MF	acetylcholine-gated monoatomic cation-selective channel activity	2/389	17/18522	0.117647	5.60169	2.78016	0.0486076	0.579323	0.558648	CHRNB3/CHRNB2	2

## Sheet: KEGG
Table S2 Functional enrichment analysis of DEGs in LTBI
ID	Description	GeneRatio	BgRatio	RichFactor	FoldEnrichment	zScore	pvalue	p.adjust	qvalue	geneID	Count
hsa04915	Estrogen signaling pathway	10/174	139/9447	0.0719424	3.90598	4.72781	0.000238546	0.0636918	0.0607665	SOS1/ADCY5/KRT24/PLCB3/HBEGF/KCNJ9/CREB3/KRT15/KRT18/CREB3L4	10
hsa04928	Parathyroid hormone synthesis, secretion and action	8/174	115/9447	0.0695652	3.77691	4.10404	0.00125056	0.117703	0.112297	PDE4A/ADCY5/PLCB3/HBEGF/CREB3/NACA2/SLC12A3/CREB3L4	8
hsa04725	Cholinergic synapse	8/174	116/9447	0.0689655	3.74435	4.07374	0.00132251	0.117703	0.112297	ADCY5/KCNQ4/KCNJ12/PLCB3/CREB3/CHRNB2/CHRM4/CREB3L4	8
hsa04650	Natural killer cell mediated cytotoxicity	8/174	134/9447	0.0597015	3.24138	3.57941	0.00328193	0.219069	0.209007	KLRC3/IFNG/KIR3DL2/SOS1/PPP3R2/RAET1E/KIR2DS1/KLRC2	8
hsa04927	Cortisol synthesis and secretion	5/174	65/9447	0.0769231	4.17639	3.51991	0.00678065	0.307593	0.293466	ADCY5/PLCB3/CREB3/NR0B1/CREB3L4	5
hsa04360	Axon guidance	9/174	184/9447	0.048913	2.65564	3.10662	0.00691221	0.307593	0.293466	UNC5C/PPP3R2/UNC5D/SEMA4C/EPHA2/SEMA3B/SLIT1/SEMA3D/ROBO1	9
hsa05031	Amphetamine addiction	5/174	69/9447	0.0724638	3.93428	3.35089	0.00870022	0.313884	0.299468	PPP3R2/ADCY5/CREB3/GRIA2/CREB3L4	5
hsa04514	Cell adhesion molecules	8/174	160/9447	0.05	2.71466	2.99632	0.00940477	0.313884	0.299468	CADM1/MPZ/CD80/CLDN12/CXADR/PDCD1LG2/CLDN6/CLDN4	8
hsa04728	Dopaminergic synapse	7/174	133/9447	0.0526316	2.85753	2.95517	0.011379	0.330196	0.315031	ADCY5/SCN1A/PLCB3/KCNJ9/CREB3/GRIA2/CREB3L4	7
hsa05030	Cocaine addiction	4/174	49/9447	0.0816327	4.43209	3.29934	0.0123669	0.330196	0.315031	ADCY5/CREB3/GRIA2/CREB3L4	4
hsa04612	Antigen processing and presentation	5/174	82/9447	0.0609756	3.31056	2.87844	0.0174696	0.383541	0.365925	KLRC3/IFNG/KIR3DL2/KIR2DS1/KLRC2	5
hsa04382	Cornified envelope formation	9/174	217/9447	0.0414747	2.25179	2.55534	0.0188615	0.383541	0.365925	CLDN12/SPRR1A/KRT24/CLDN6/CLDN4/KRT15/KRT18/KRT81/LAMC2	9
hsa04981	Folate transport and metabolism	3/174	31/9447	0.0967742	5.25417	3.24976	0.0189142	0.383541	0.365925	TYMS/MTHFD1/FOLR3	3
hsa04724	Glutamatergic synapse	6/174	116/9447	0.0517241	2.80826	2.6842	0.0201108	0.383541	0.365925	PPP3R2/ADCY5/PLCB3/GRIK5/GRIA2/SHANK1	6
hsa04261	Adrenergic signaling in cardiomyocytes	7/174	154/9447	0.0454545	2.46787	2.51569	0.0236255	0.420533	0.401218	ADCY5/AGTR2/PLCB3/CREB3/SCN4B/CREB3L4/POPDC3	7
hsa04924	Renin secretion	4/174	69/9447	0.057971	3.14743	2.45231	0.0381032	0.529711	0.505382	PPP3R2/ADCY5/PLCB3/CLCA1	4
hsa04916	Melanogenesis	5/174	101/9447	0.049505	2.68778	2.33588	0.0385069	0.529711	0.505382	ADCY5/MITF/PLCB3/CREB3/CREB3L4	5
hsa05150	Staphylococcus aureus infection	5/174	102/9447	0.0490196	2.66143	2.31089	0.0399122	0.529711	0.505382	C1QB/C4A/KRT24/KRT15/KRT18	5
hsa05146	Amoebiasis	5/174	103/9447	0.0485437	2.63559	2.2862	0.0413484	0.529711	0.505382	IFNG/CD1B/PLCB3/RAB7B/LAMC2	5
hsa04974	Protein digestion and absorption	5/174	105/9447	0.047619	2.58539	2.23768	0.0443138	0.529711	0.505382	COL23A1/COL21A1/KCNK5/COL9A1/COL13A1	5
hsa04962	Vasopressin-regulated water reabsorption	3/174	44/9447	0.0681818	3.7018	2.46057	0.0469054	0.529711	0.505382	CREB3/AQP3/CREB3L4	3
hsa04922	Glucagon signaling pathway	5/174	107/9447	0.046729	2.53706	2.19027	0.0474039	0.529711	0.505382	LDHC/PPP3R2/PLCB3/CREB3/CREB3L4	5
hsa04918	Thyroid hormone synthesis	4/174	75/9447	0.0533333	2.89563	2.25765	0.0492791	0.529711	0.505382	ADCY5/PLCB3/CREB3/CREB3L4	4
hsa02010	ABC transporters	3/174	45/9447	0.0666667	3.61954	2.41274	0.0495984	0.529711	0.505382	ABCA5/ABCA9/ABCB8	3
hsa05332	Graft-versus-host disease	3/174	45/9447	0.0666667	3.61954	2.41274	0.0495984	0.529711	0.505382	IFNG/KIR3DL2/CD80	3
