# Supplementary material for: Exploration of common immune mechanisms and hub genes in latent and active tuberculosis infection
Source: Front Cell Infect Microbiol. 2026 May 20;16:1798990. doi: 10.3389/fcimb.2026.1798990 (PMC13231278; doi:10.3389/fcimb.2026.1798990)
Supplement: Supplementary file 4 [file Table4.xlsx]

## Sheet: GO
Table S3 Functional enrichment analysis of DEGs in ATB
ID	ONTOLOGY	Description	GeneRatio	BgRatio	RichFactor	FoldEnrichment	zScore	pvalue	p.adjust	qvalue	geneID	Count
GO:0051607	BP	defense response to virus	42/459	307/18888	0.136808	5.62969	12.9069	7.64434e-20	3.15329e-16	2.73185e-16	GBP5/GBP1/GBP2/STAT1/PARP9/TRIM22/CASP1/AIM2/RTP4/IL15/IFITM1/IRF1/STAT2/IFI16/TRIM21/IFITM3/IL1B/MICB/IFIT3/IFIT2/RSAD2/IFIH1/OAS3/OAS1/ZBP1/IRF7/IFI44L/PLSCR1/OASL/HERC5/CXCL10/DDX60/IFIT1/IFIT5/ISG15/TRIM6/IL27/RNASE2/IFI27/USP44/GBP7/CXCL9	42
GO:0009615	BP	response to virus	47/459	409/18888	0.114914	4.72877	12.0316	6.39462e-19	1.31889e-15	1.14262e-15	GBP5/GBP1/GBP2/STAT1/PARP9/TRIM22/CASP1/AIM2/RTP4/IL15/IFITM1/IRF1/STAT2/ACTA2/IFI16/TRIM21/IFITM3/IL1B/MICB/IFIT3/JAK2/IFIT2/RSAD2/IFI44/IFIH1/IRAK3/OAS3/OAS1/ZBP1/IRF7/IFI44L/PLSCR1/OASL/HERC5/CXCL10/DDX60/IFIT1/IFIT5/ISG15/MAPK14/TRIM6/IL27/RNASE2/IFI27/USP44/GBP7/CXCL9	47
GO:0045088	BP	regulation of innate immune response	43/459	440/18888	0.0977273	4.02151	10.1207	7.88759e-15	1.08454e-11	9.39591e-12	GBP5/GBP2/SERPING1/PARP9/CASP1/AIM2/IFI35/CEACAM1/IRF1/PARP14/STAT2/CD274/LY96/IFI16/TRIM21/TIFA/WDFY1/ALPK1/RSAD2/TRAFD1/TLR5/IFIH1/IRAK3/OAS3/OAS1/ZBP1/IRF7/PLSCR1/NLRC4/OASL/IL18RAP/PIK3AP1/DDX60/TLR1/ISG15/TRIM6/SLAMF8/ARG1/NAIP/RAET1E/CLEC6A/TREM2/TYRO3	43
GO:0045071	BP	negative regulation of viral genome replication	15/459	55/18888	0.272727	11.2228	11.982	2.37044e-12	2.44452e-09	2.1178e-09	IFITM1/IFI16/IFITM3/RSAD2/IFIH1/OAS3/OAS1/PLSCR1/OASL/SRPK1/IFIT1/IFIT5/ISG15/TRIM6/SLPI	15
GO:0002833	BP	positive regulation of response to biotic stimulus	36/459	390/18888	0.0923077	3.79849	8.81314	7.17002e-12	5.87365e-09	5.08862e-09	GBP5/GBP2/PARP9/CASP1/AIM2/IFI35/IRF1/CD274/LY96/IFI16/TIFA/WDFY1/ALPK1/RSAD2/TLR5/IFIH1/IRAK3/OAS3/OAS1/ZBP1/IRF7/MR1/PLSCR1/NLRC4/OASL/IL18RAP/PIK3AP1/DDX60/TLR1/TRIM6/ARG1/NAIP/RAET1E/CLEC6A/TREM2/TYRO3	36
GO:0048525	BP	negative regulation of viral process	18/459	93/18888	0.193548	7.96458	10.6256	8.54349e-12	5.87365e-09	5.08862e-09	STAT1/IFITM1/IFI16/TRIM21/IFITM3/RSAD2/IFIH1/OAS3/OAS1/PLSCR1/OASL/SRPK1/IFIT1/LY6E/IFIT5/ISG15/TRIM6/SLPI	18
GO:0050792	BP	regulation of viral process	23/459	168/18888	0.136905	5.63368	9.5206	2.01784e-11	1.12802e-08	9.77254e-09	STAT1/TRIM22/IFITM1/DYNLT1/IFI16/TRIM21/IFITM3/RSAD2/IFIH1/OAS3/OAS1/PLSCR1/OASL/SRPK1/IFIT1/LY6E/IFIT5/ISG15/LAMP3/TRIM6/SLPI/GBP7/TYRO3	23
GO:0045089	BP	positive regulation of innate immune response	34/459	365/18888	0.0931507	3.83318	8.62585	2.18767e-11	1.12802e-08	9.77254e-09	GBP5/GBP2/PARP9/CASP1/AIM2/IFI35/IRF1/CD274/LY96/IFI16/TIFA/WDFY1/ALPK1/RSAD2/TLR5/IFIH1/IRAK3/OAS3/OAS1/ZBP1/IRF7/PLSCR1/NLRC4/OASL/IL18RAP/PIK3AP1/DDX60/TLR1/TRIM6/NAIP/RAET1E/CLEC6A/TREM2/TYRO3	34
GO:0070269	BP	pyroptosis	12/459	37/18888	0.324324	13.3461	11.8631	3.92739e-11	1.63103e-08	1.41304e-08	GBP5/GBP1/GBP2/CASP1/AIM2/CASP4/TRIM21/ZBP1/NLRC4/NAIP/IFI27/TREM2	12
GO:1903900	BP	regulation of viral life cycle	21/459	143/18888	0.146853	6.04305	9.55336	3.95402e-11	1.63103e-08	1.41304e-08	TRIM22/IFITM1/IFI16/TRIM21/IFITM3/RSAD2/IFIH1/OAS3/OAS1/PLSCR1/OASL/SRPK1/IFIT1/LY6E/IFIT5/ISG15/LAMP3/TRIM6/SLPI/GBP7/TYRO3	21
GO:0002757	BP	immune response-activating signaling pathway	39/459	500/18888	0.078	3.20973	7.90302	1.55172e-10	5.81894e-08	5.04123e-08	GBP5/GBP1/GBP2/CASP1/AIM2/IFI35/CEACAM1/IRF1/DUSP3/FCER1G/CD274/LY96/TIFA/WDFY1/MICB/ALPK1/RSAD2/TLR5/IFIH1/IRAK3/OAS3/OAS1/IRF7/PLSCR1/C3AR1/NLRC4/OASL/PIK3AP1/DDX60/BMX/CD38/TLR1/GPLD1/NAIP/LIMK1/SOS1/CLEC6A/TREM2/TYRO3	39
GO:0045069	BP	regulation of viral genome replication	16/459	85/18888	0.188235	7.74594	9.83729	1.92801e-10	6.62755e-08	5.74176e-08	IFITM1/IFI16/IFITM3/RSAD2/IFIH1/OAS3/OAS1/PLSCR1/OASL/SRPK1/IFIT1/IFIT5/ISG15/TRIM6/SLPI/GBP7	16
GO:0002218	BP	activation of innate immune response	29/459	298/18888	0.0973154	4.00456	8.25062	2.41419e-10	7.4542e-08	6.45793e-08	GBP5/GBP2/CASP1/AIM2/IFI35/IRF1/CD274/LY96/IFI16/TIFA/WDFY1/ALPK1/RSAD2/TLR5/IFIH1/IRAK3/OAS3/OAS1/ZBP1/IRF7/NLRC4/OASL/PIK3AP1/DDX60/TLR1/NAIP/CLEC6A/TREM2/TYRO3	29
GO:0002819	BP	regulation of adaptive immune response	24/459	207/18888	0.115942	4.77105	8.60963	2.52991e-10	7.4542e-08	6.45793e-08	FCGR1A/CEACAM1/TNFSF13B/TAP2/IRF1/CD274/IL1B/MICB/JAK2/RSAD2/IRF7/MR1/BCL6/SAMSN1/IL18R1/FUT7/IL27/ARG1/RAET1E/FZD5/JAK3/CLEC6A/TRPM4/TREM2	24
GO:0002460	BP	adaptive immune response based on somatic recombination of immune receptors built from immunoglobulin superfamily domains	33/459	385/18888	0.0857143	3.52717	7.90644	3.86905e-10	1.06399e-07	9.21783e-08	FCGR1A/SERPING1/CEACAM1/TNFSF13B/TAP2/FCER1G/CD274/IL1B/MICB/JAK2/C1QB/RSAD2/NBN/IRF7/MR1/FCGR3B/SOCS3/BCL6/C2/IL18R1/C1QC/FCGR3A/FUT7/IL27/ARG1/RAET1E/FZD5/JAK3/CLEC6A/TRPM4/C1QA/TREM2/TMEM98	33
GO:0002237	BP	response to molecule of bacterial origin	32/459	369/18888	0.0867209	3.56859	7.86387	5.36925e-10	1.38426e-07	1.19925e-07	GBP5/GBP2/CASP1/GCH1/TAP2/ADM/CD274/LY96/IL1B/JAK2/SOD2/IRAK3/C2/ABCA1/CXCL10/NLRP7/TLR1/SBNO2/MAPK14/TRIM6/PDCD1LG2/SLPI/CMPK2/PF4V1/TBXA2R/DEFA4/FZD5/AKAP12/TREM2/DIO2/GJB6/CXCL9	32
GO:0140888	BP	interferon-mediated signaling pathway	17/459	108/18888	0.157407	6.47737	9.00892	9.6726e-10	2.32992e-07	2.01852e-07	STAT1/PARP9/IFITM1/IRF1/PARP14/STAT2/IFITM3/JAK2/IFIH1/OAS3/OAS1/ZBP1/IRF7/ISG15/TRIM6/ARG1/IFI27	17
GO:0002758	BP	innate immune response-activating signaling pathway	27/459	278/18888	0.0971223	3.99661	7.94359	1.06367e-09	2.32992e-07	2.01852e-07	GBP5/GBP2/CASP1/AIM2/IFI35/IRF1/CD274/LY96/TIFA/WDFY1/ALPK1/RSAD2/TLR5/IFIH1/IRAK3/OAS3/OAS1/IRF7/NLRC4/OASL/PIK3AP1/DDX60/TLR1/NAIP/CLEC6A/TREM2/TYRO3	27
GO:0002221	BP	pattern recognition receptor signaling pathway	26/459	259/18888	0.100386	4.13092	8.0069	1.07318e-09	2.32992e-07	2.01852e-07	GBP5/GBP2/CASP1/AIM2/IFI35/IRF1/CD274/LY96/TIFA/WDFY1/ALPK1/RSAD2/TLR5/IFIH1/IRAK3/OAS3/OAS1/IRF7/NLRC4/OASL/PIK3AP1/DDX60/TLR1/NAIP/TREM2/TYRO3	26
GO:0034341	BP	response to type II interferon	19/459	142/18888	0.133803	5.50603	8.50591	1.70651e-09	3.51968e-07	3.04926e-07	GBP5/GBP1/GBP2/STAT1/GBP4/GBP6/PARP9/CASP1/GCH1/IFITM1/IRF1/PARP14/TRIM21/IFITM3/JAK2/RAB20/ARG1/CCL1/GBP7	19
GO:0001819	BP	positive regulation of cytokine production	37/459	500/18888	0.074	3.04512	7.31433	1.99781e-09	3.92427e-07	3.39978e-07	GBP5/STAT1/CASP1/AIM2/IL15/IRF1/FCER1G/CD274/LY96/IFI16/IL1B/JAK2/HPSE/OSM/RSAD2/TLR5/IFIH1/IRAK3/OAS3/OAS1/IRF7/C3AR1/NLRC4/IL18R1/FCGR3A/TLR1/ISG15/MAPK14/TRIM6/IL27/NAIP/FZD5/AKAP12/CLEC6A/CCL1/EPX/TREM2	37
GO:0050777	BP	negative regulation of immune response	22/459	194/18888	0.113402	4.66653	8.10107	2.1703e-09	4.0693e-07	3.52543e-07	SERPING1/CEACAM1/RHBDF2/PARP14/STAT2/IFI16/TRIM21/TRAFD1/IRAK3/OAS3/OAS1/BCL6/SAMSN1/CD59/ISG15/MAPK14/SLAMF8/ARG1/JAK3/TREM2/NPY5R/TYRO3	22
GO:0019079	BP	viral genome replication	18/459	129/18888	0.139535	5.74191	8.52864	2.31266e-09	4.1477e-07	3.59335e-07	IFITM1/IFI16/IFITM3/RSAD2/IFIH1/OAS3/OAS1/GAS6/PLSCR1/OASL/SRPK1/IFIT1/IFIT5/ISG15/TRIM6/SLPI/IFI27/GBP7	18
GO:0042742	BP	defense response to bacterium	29/459	330/18888	0.0878788	3.61624	7.56669	2.61235e-09	4.48997e-07	3.88988e-07	GBP5/FCGR1A/GBP1/GBP2/GBP4/GBP6/CASP1/FCER1G/CASP4/IL1B/OAS3/OAS1/MR1/NLRC4/CLEC4D/ANXA3/S100A12/ISG15/SLPI/SLAMF8/NAIP/HP/DEFA4/TF/EPHA2/GBP7/EPX/TREM2/RNASE13	29
GO:0035456	BP	response to interferon-beta	10/459	34/18888	0.294118	12.103	10.2263	5.06587e-09	8.35869e-07	7.24153e-07	STAT1/AIM2/IFITM1/IRF1/IFI16/IFITM3/XAF1/OAS1/PLSCR1/TRIM6	10
GO:0032496	BP	response to lipopolysaccharide	29/459	348/18888	0.0833333	3.42919	7.21828	8.70883e-09	1.38169e-06	1.19702e-06	GBP5/GBP2/CASP1/GCH1/ADM/CD274/LY96/IL1B/JAK2/SOD2/IRAK3/C2/ABCA1/CXCL10/NLRP7/SBNO2/MAPK14/TRIM6/PDCD1LG2/SLPI/CMPK2/PF4V1/TBXA2R/DEFA4/AKAP12/TREM2/DIO2/GJB6/CXCL9	29
GO:0002822	BP	regulation of adaptive immune response based on somatic recombination of immune receptors built from immunoglobulin superfamily domains	21/459	192/18888	0.109375	4.50082	7.69454	9.67131e-09	1.47756e-06	1.28008e-06	FCGR1A/CEACAM1/TNFSF13B/TAP2/CD274/IL1B/MICB/JAK2/RSAD2/MR1/BCL6/IL18R1/FUT7/IL27/ARG1/RAET1E/FZD5/JAK3/CLEC6A/TRPM4/TREM2	21
GO:0045824	BP	negative regulation of innate immune response	14/459	88/18888	0.159091	6.54664	8.23056	2.56253e-08	3.77515e-06	3.2706e-06	SERPING1/CEACAM1/PARP14/STAT2/IFI16/TRIM21/TRAFD1/IRAK3/OAS3/OAS1/ISG15/SLAMF8/ARG1/TYRO3	14
GO:0060759	BP	regulation of response to cytokine stimulus	20/459	189/18888	0.10582	4.35453	7.3146	3.81606e-08	5.42802e-06	4.70255e-06	PARP9/CASP1/VRK2/PARP14/STAT2/CASP4/IL1RN/IFIH1/IRAK3/OAS3/OAS1/GAS6/ZBP1/IRF7/PADI2/ISG15/TRIM6/ARG1/NAIP/TREM2	20
GO:0001959	BP	regulation of cytokine-mediated signaling pathway	19/459	177/18888	0.107345	4.41727	7.20865	6.64797e-08	9.14096e-06	7.91925e-06	PARP9/CASP1/VRK2/PARP14/STAT2/CASP4/IL1RN/IRAK3/OAS3/OAS1/GAS6/ZBP1/IRF7/PADI2/ISG15/TRIM6/ARG1/NAIP/TREM2	19
GO:0019058	BP	viral life cycle	26/459	319/18888	0.0815047	3.35395	6.69167	8.09435e-08	1.07707e-05	9.33117e-06	TRIM22/IFITM1/DYNLT1/IFI16/TRIM21/IFITM3/RSAD2/IFIH1/OAS3/OAS1/GAS6/PLSCR1/OASL/SRPK1/IFIT1/LY6E/IFIT5/ISG15/LAMP3/TRIM6/SLPI/CAV2/IFI27/EPHA2/GBP7/TYRO3	26
GO:0071219	BP	cellular response to molecule of bacterial origin	22/459	238/18888	0.092437	3.80381	6.86965	9.20686e-08	1.18682e-05	1.0282e-05	GBP5/GBP2/CASP1/CD274/LY96/IL1B/JAK2/IRAK3/ABCA1/CXCL10/NLRP7/TLR1/SBNO2/MAPK14/PDCD1LG2/CMPK2/PF4V1/TBXA2R/DEFA4/FZD5/TREM2/CXCL9	22
GO:0071357	BP	cellular response to type I interferon	13/459	84/18888	0.154762	6.3685	7.78224	1.13394e-07	1.41743e-05	1.22798e-05	STAT1/IFITM1/STAT2/IFITM3/IFIH1/OAS3/OAS1/ZBP1/IRF7/IFIT1/ISG15/TRIM6/IFI27	13
GO:0050727	BP	regulation of inflammatory response	30/459	425/18888	0.0705882	2.90473	6.26778	1.97296e-07	2.27823e-05	1.97374e-05	FCGR1A/CASP1/AIM2/IFI35/IL15/TNFAIP6/RHBDF2/CASP4/CASP5/IL1B/JAK2/OSM/ZBP1/NLRC4/SOCS3/BCL6/PIK3AP1/S100A12/NLRP7/FUT7/SBNO2/MAPK14/SLAMF8/NAIP/SUCNR1/DNASE1L3/CCL1/TREM2/NPY5R/TYRO3	30
GO:0050729	BP	positive regulation of inflammatory response	17/459	153/18888	0.111111	4.57226	7.00162	1.98523e-07	2.27823e-05	1.97374e-05	FCGR1A/CASP1/AIM2/IFI35/IL15/CASP4/CASP5/IL1B/OSM/ZBP1/NLRC4/S100A12/NAIP/SUCNR1/CCL1/TREM2/NPY5R	17
GO:0002832	BP	negative regulation of response to biotic stimulus	15/459	119/18888	0.12605	5.18702	7.23094	1.98827e-07	2.27823e-05	1.97374e-05	SERPING1/CEACAM1/PARP14/STAT2/IFI16/TRIM21/MICB/TRAFD1/IRAK3/OAS3/OAS1/ISG15/SLAMF8/ARG1/TYRO3	15
GO:0071346	BP	cellular response to type II interferon	15/459	120/18888	0.125	5.14379	7.18648	2.22246e-07	2.47775e-05	2.14659e-05	GBP5/GBP1/GBP2/STAT1/GBP4/GBP6/PARP9/CASP1/IRF1/PARP14/JAK2/RAB20/ARG1/CCL1/GBP7	15
GO:0016032	BP	viral process	30/459	428/18888	0.0700935	2.88437	6.22313	2.29514e-07	2.49144e-05	2.15845e-05	STAT1/PARP9/TRIM22/IFITM1/DYNLT1/IFI16/TRIM21/IFITM3/RSAD2/IFIH1/OAS3/OAS1/GAS6/IRF7/PLSCR1/OASL/SRPK1/IFIT1/LY6E/IFIT5/ISG15/LAMP3/TRIM6/SLPI/CAV2/IFI27/CCL1/EPHA2/GBP7/TYRO3	30
GO:0034340	BP	response to type I interferon	13/459	90/18888	0.144444	5.94394	7.41951	2.60866e-07	2.75915e-05	2.39039e-05	STAT1/IFITM1/STAT2/IFITM3/IFIH1/OAS3/OAS1/ZBP1/IRF7/IFIT1/ISG15/TRIM6/IFI27	13
GO:0032102	BP	negative regulation of response to external stimulus	31/459	456/18888	0.0679825	2.7975	6.132	2.81897e-07	2.90706e-05	2.51852e-05	SERPING1/CEACAM1/TNFAIP6/RHBDF2/PARP14/DUSP3/STAT2/IFI16/TRIM21/MICB/TRAFD1/IRAK3/OAS3/OAS1/SOCS3/KREMEN1/PADI2/PROS1/ISG15/TFPI/MAPK14/SLAMF8/PDGFA/ARG1/GRIN3A/RTN4R/SPP1/TREM2/NPY5R/CNTNAP2/TYRO3	31
GO:1903131	BP	mononuclear cell differentiation	32/459	484/18888	0.0661157	2.72068	6.05208	3.36437e-07	3.38489e-05	2.93249e-05	BATF2/TNFSF13B/IL15/IRF1/FCER1G/IFI16/IL1B/SOCS1/RSAD2/MAFB/SMARCD3/GAS6/IRF7/MR1/CLEC4D/SOCS3/BCL6/IL18R1/MT1G/IL15RA/FUT7/SLAMF8/IL27/VNN1/SOS1/FZD5/JAK3/USP44/ZBTB7A/TREM2/TMEM98/TYRO3	32
GO:0002449	BP	lymphocyte mediated immunity	27/459	372/18888	0.0725806	2.98672	6.1076	4.71602e-07	4.6318e-05	4.01275e-05	FCGR1A/SERPING1/CEACAM1/TAP2/FCER1G/IL1B/MICB/C1QB/RSAD2/NBN/IRF7/MR1/FCGR3B/IL18RAP/BCL6/C2/IL18R1/C1QC/SLAMF7/FCGR3A/FUT7/ARG1/RAET1E/FZD5/TRPM4/C1QA/TREM2	27
GO:0071216	BP	cellular response to biotic stimulus	22/459	265/18888	0.0830189	3.41625	6.2514	5.94163e-07	5.60418e-05	4.85517e-05	GBP5/GBP2/CASP1/CD274/LY96/IL1B/JAK2/IRAK3/ABCA1/CXCL10/NLRP7/TLR1/SBNO2/MAPK14/PDCD1LG2/CMPK2/PF4V1/TBXA2R/DEFA4/FZD5/TREM2/CXCL9	22
GO:0050691	BP	regulation of defense response to virus by host	9/459	42/18888	0.214286	8.81793	8.00467	5.97779e-07	5.60418e-05	4.85517e-05	STAT1/PARP9/TRIM22/AIM2/IL15/IL1B/MICB/TRIM6/IL27	9
GO:0001906	BP	cell killing	20/459	226/18888	0.0884956	3.64162	6.30497	7.10712e-07	6.51486e-05	5.64414e-05	GBP5/FCGR1A/GBP1/GBP2/CEACAM1/TAP2/MICB/MR1/FCGR3B/IL18RAP/APOL1/CD59/S100A12/SLAMF7/FCGR3A/ARG1/DEFA4/DNASE1L3/RAET1E/GBP7	20
GO:0060337	BP	type I interferon-mediated signaling pathway	12/459	83/18888	0.144578	5.94944	7.13175	7.46311e-07	6.69246e-05	5.798e-05	STAT1/IFITM1/STAT2/IFITM3/IFIH1/OAS3/OAS1/ZBP1/IRF7/ISG15/TRIM6/IFI27	12
GO:0002443	BP	leukocyte mediated immunity	30/459	469/18888	0.0639659	2.63222	5.64896	1.56186e-06	0.000137078	0.000118757	FCGR1A/SERPING1/CEACAM1/TAP2/FCER1G/IL1B/MICB/C1QB/RSAD2/NBN/IRF7/MR1/FCGR3B/ANXA3/IL18RAP/BCL6/C2/IL18R1/C1QC/SLAMF7/FCGR3A/FUT7/ARG1/DNASE1L3/RAET1E/FZD5/JAK3/TRPM4/C1QA/TREM2	30
GO:0002824	BP	positive regulation of adaptive immune response based on somatic recombination of immune receptors built from immunoglobulin superfamily domains	14/459	125/18888	0.112	4.60884	6.38863	2.15303e-06	0.000185026	0.000160297	FCGR1A/TNFSF13B/TAP2/CD274/IL1B/MICB/JAK2/RSAD2/MR1/IL18R1/RAET1E/FZD5/CLEC6A/TREM2	14
GO:0002474	BP	antigen processing and presentation of peptide antigen via MHC class I	8/459	37/18888	0.216216	8.89737	7.58845	2.37838e-06	0.000200221	0.000173461	FCGR1A/TAP1/TAP2/FCER1G/IFI30/MICB/MR1/RAET1E	8
GO:0050688	BP	regulation of defense response to virus	10/459	63/18888	0.15873	6.5318	6.94074	2.62886e-06	0.000216881	0.000187894	STAT1/PARP9/TRIM22/AIM2/IL15/IL1B/MICB/HERC5/TRIM6/IL27	10
GO:0071222	BP	cellular response to lipopolysaccharide	19/459	225/18888	0.0844444	3.47492	5.89384	2.70939e-06	0.000219142	0.000189853	GBP5/GBP2/CASP1/CD274/LY96/IL1B/JAK2/IRAK3/ABCA1/CXCL10/NLRP7/SBNO2/MAPK14/PDCD1LG2/CMPK2/PF4V1/TBXA2R/DEFA4/CXCL9	19
GO:0042832	BP	defense response to protozoan	7/459	27/18888	0.259259	10.6686	7.93415	2.78605e-06	0.000220049	0.000190639	BATF2/GBP1/GBP2/GBP4/GBP6/ARG1/GBP7	7
GO:0140374	BP	antiviral innate immune response	9/459	50/18888	0.18	7.40706	7.15918	2.8273e-06	0.000220049	0.000190639	IFIT3/IFIT2/IFIH1/OAS1/ZBP1/CXCL10/IFIT1/TRIM6/USP44	9
GO:0002697	BP	regulation of immune effector process	26/459	385/18888	0.0675325	2.77898	5.56568	2.94264e-06	0.000224785	0.000194742	FCGR1A/SERPING1/CEACAM1/TAP2/IL1B/MICB/RSAD2/IRAK3/MR1/IL18RAP/BCL6/IL18R1/DDX60/CD59/FUT7/TRIM6/SLAMF8/IL27/ARG1/DNASE1L3/RAET1E/FZD5/JAK3/TRPM4/EPX/TREM2	26
GO:0001960	BP	negative regulation of cytokine-mediated signaling pathway	12/459	96/18888	0.125	5.14379	6.42368	3.61958e-06	0.000271469	0.000235186	PARP14/STAT2/IL1RN/IRAK3/OAS3/OAS1/GAS6/PADI2/ISG15/ARG1/NAIP/TREM2	12
GO:0002821	BP	positive regulation of adaptive immune response	14/459	131/18888	0.10687	4.39774	6.1586	3.76849e-06	0.00027759	0.000240489	FCGR1A/TNFSF13B/TAP2/CD274/IL1B/MICB/JAK2/RSAD2/MR1/IL18R1/RAET1E/FZD5/CLEC6A/TREM2	14
GO:0060760	BP	positive regulation of response to cytokine stimulus	10/459	67/18888	0.149254	6.14184	6.65383	4.67742e-06	0.000338498	0.000293257	PARP9/CASP1/PARP14/CASP4/IFIH1/GAS6/ZBP1/IRF7/TRIM6/TREM2	10
GO:0002709	BP	regulation of T cell mediated immunity	12/459	99/18888	0.121212	4.98792	6.2784	5.01547e-06	0.000356704	0.00030903	CEACAM1/TAP2/IL1B/MICB/RSAD2/MR1/IL18R1/FUT7/ARG1/RAET1E/FZD5/TRPM4	12
GO:0006909	BP	phagocytosis	19/459	237/18888	0.0801688	3.29897	5.62074	5.79555e-06	0.000405198	0.000351042	FCGR1A/IL15/ATG3/FCER1G/RAB20/GAS6/PLSCR1/ANXA3/DYSF/C2/ABCA1/IL15RA/MARCO/LIMK1/MSR1/LRP1/ICAM5/TREM2/TYRO3	19
GO:0001562	BP	response to protozoan	7/459	30/18888	0.233333	9.60174	7.44108	5.99645e-06	0.000412256	0.000357157	BATF2/GBP1/GBP2/GBP4/GBP6/ARG1/GBP7	7
GO:0060761	BP	negative regulation of response to cytokine stimulus	12/459	101/18888	0.118812	4.88915	6.18477	6.19068e-06	0.000418632	0.000362681	PARP14/STAT2/IL1RN/IRAK3/OAS3/OAS1/GAS6/PADI2/ISG15/ARG1/NAIP/TREM2	12
GO:0002274	BP	myeloid leukocyte activation	19/459	241/18888	0.0788382	3.24422	5.53357	7.37853e-06	0.00049091	0.000425299	BATF2/IFI35/IL15/FCER1G/JAK2/PLSCR1/CLEC4D/ANXA3/DYSF/IL18RAP/S100A12/MT1G/FCGR3A/TLR1/SBNO2/SUCNR1/DNASE1L3/C1QA/TREM2	19
GO:0030098	BP	lymphocyte differentiation	27/459	432/18888	0.0625	2.5719	5.21595	7.98491e-06	0.000522821	0.000452945	TNFSF13B/IL15/IRF1/FCER1G/IL1B/SOCS1/RSAD2/MAFB/SMARCD3/GAS6/MR1/CLEC4D/SOCS3/BCL6/IL18R1/IL15RA/FUT7/SLAMF8/IL27/VNN1/SOS1/FZD5/JAK3/USP44/ZBTB7A/TMEM98/TYRO3	27
GO:0002768	BP	immune response-regulating cell surface receptor signaling pathway	24/459	360/18888	0.0666667	2.74336	5.2706	8.79027e-06	0.00056656	0.000490838	FCGR1A/GBP1/IFI35/CEACAM1/DUSP3/FCER1G/LY96/WDFY1/MICB/TLR5/OAS1/PLSCR1/C3AR1/CLEC4D/PIK3AP1/BMX/CD38/FCGR3A/TLR1/GPLD1/LIMK1/SOS1/CLEC6A/TREM2	24
GO:0031348	BP	negative regulation of defense response	21/459	291/18888	0.0721649	2.96961	5.34371	9.73306e-06	0.000617675	0.000535121	SERPING1/CEACAM1/TNFAIP6/RHBDF2/PARP14/STAT2/IFI16/TRIM21/MICB/TRAFD1/IRAK3/OAS3/OAS1/SOCS3/ISG15/MAPK14/SLAMF8/ARG1/TREM2/NPY5R/TYRO3	21
GO:0007596	BP	blood coagulation	18/459	226/18888	0.079646	3.27746	5.43579	1.11291e-05	0.000695566	0.000602602	SERPING1/CEACAM1/FCER1G/JAK2/HPSE/GAS6/PLSCR1/CD59/PROS1/TFPI/F5/MAPK14/MYL9/TREML1/PDGFA/TBXA2R/DGKE/TYRO3	18
GO:0002706	BP	regulation of lymphocyte mediated immunity	16/459	186/18888	0.0860215	3.53981	5.49353	1.31085e-05	0.000807054	0.000699189	FCGR1A/CEACAM1/TAP2/IL1B/MICB/RSAD2/MR1/IL18RAP/BCL6/IL18R1/FUT7/ARG1/RAET1E/FZD5/TRPM4/TREM2	16
GO:0001961	BP	positive regulation of cytokine-mediated signaling pathway	9/459	60/18888	0.15	6.17255	6.33308	1.34557e-05	0.000816245	0.000707152	PARP9/CASP1/PARP14/CASP4/GAS6/ZBP1/IRF7/TRIM6/TREM2	9
GO:0002526	BP	acute inflammatory response	12/459	109/18888	0.110092	4.53031	5.83347	1.36599e-05	0.000816625	0.000707481	FCGR1A/IL1B/APOL2/OSM/PLSCR1/FCGR3B/FCGR3A/FUT7/VNN1/HP/DNASE1L3/NPY5R	12
GO:0050817	BP	coagulation	18/459	231/18888	0.0779221	3.20652	5.32512	1.49946e-05	0.000883609	0.000765512	SERPING1/CEACAM1/FCER1G/JAK2/HPSE/GAS6/PLSCR1/CD59/PROS1/TFPI/F5/MAPK14/MYL9/TREML1/PDGFA/TBXA2R/DGKE/TYRO3	18
GO:0007599	BP	hemostasis	18/459	233/18888	0.0772532	3.179	5.2817	1.68504e-05	0.000978986	0.000848142	SERPING1/CEACAM1/FCER1G/JAK2/HPSE/GAS6/PLSCR1/CD59/PROS1/TFPI/F5/MAPK14/MYL9/TREML1/PDGFA/TBXA2R/DGKE/TYRO3	18
GO:0030217	BP	T cell differentiation	21/459	310/18888	0.0677419	2.7876	5.00829	2.51774e-05	0.00144245	0.00124967	IL15/IRF1/FCER1G/IL1B/SOCS1/RSAD2/MAFB/SMARCD3/MR1/CLEC4D/SOCS3/BCL6/IL18R1/FUT7/IL27/VNN1/SOS1/FZD5/JAK3/USP44/TMEM98	21
GO:0060333	BP	type II interferon-mediated signaling pathway	6/459	26/18888	0.230769	9.49623	6.84157	3.03555e-05	0.00169211	0.00146596	STAT1/PARP9/IRF1/PARP14/JAK2/ARG1	6
GO:0098581	BP	detection of external biotic stimulus	6/459	26/18888	0.230769	9.49623	6.84157	3.03555e-05	0.00169211	0.00146596	LY96/NLRC4/TLR1/NAIP/CLEC6A/TREM2	6
GO:0006956	BP	complement activation	9/459	67/18888	0.134328	5.52766	5.85904	3.34911e-05	0.00184201	0.00159582	SERPING1/IL1B/C1QB/C2/C1QC/CD59/CFB/C1QA/TREM2	9
GO:0002703	BP	regulation of leukocyte mediated immunity	18/459	246/18888	0.0731707	3.011	5.01037	3.47849e-05	0.001888	0.00163566	FCGR1A/CEACAM1/TAP2/IL1B/MICB/RSAD2/MR1/IL18RAP/BCL6/IL18R1/FUT7/ARG1/DNASE1L3/RAET1E/FZD5/JAK3/TRPM4/TREM2	18
GO:0035458	BP	cellular response to interferon-beta	6/459	27/18888	0.222222	9.14452	6.68347	3.82325e-05	0.00204817	0.00177443	STAT1/AIM2/IRF1/IFI16/OAS1/TRIM6	6
GO:0002753	BP	cytoplasmic pattern recognition receptor signaling pathway	14/459	163/18888	0.0858896	3.53438	5.12852	4.59098e-05	0.00242792	0.00210342	GBP5/GBP2/TIFA/WDFY1/ALPK1/RSAD2/IFIH1/OAS3/OAS1/IRF7/OASL/PIK3AP1/DDX60/TREM2	14
GO:0048002	BP	antigen processing and presentation of peptide antigen	9/459	72/18888	0.125	5.14379	5.55952	5.98945e-05	0.0031274	0.00270942	FCGR1A/TAP1/TAP2/FCER1G/IFI30/MICB/MR1/RAET1E/TREM2	9
GO:2000116	BP	regulation of cysteine-type endopeptidase activity	15/459	190/18888	0.0789474	3.24871	4.91643	6.5748e-05	0.00339013	0.00293703	PSMB9/CASP1/AIM2/TNFSF10/IFI16/JAK2/GAS6/NLRC4/FAS/SIAH2/ASPH/LAMP3/NAIP/CASP8AP2/COL4A3	15
GO:0071260	BP	cellular response to mechanical stimulus	9/459	73/18888	0.123288	5.07333	5.50295	6.687e-05	0.00340541	0.00295027	CASP1/IRF1/CASP5/IL1B/TLR5/KCNJ2/FAS/KCNK4/CASP8AP2	9
GO:0002429	BP	immune response-activating cell surface receptor signaling pathway	21/459	332/18888	0.063253	2.60288	4.65013	6.81636e-05	0.00342896	0.00297067	GBP1/IFI35/CEACAM1/DUSP3/FCER1G/LY96/WDFY1/MICB/TLR5/OAS1/PLSCR1/C3AR1/PIK3AP1/BMX/CD38/TLR1/GPLD1/LIMK1/SOS1/CLEC6A/TREM2	21
GO:0002230	BP	positive regulation of defense response to virus by host	6/459	30/18888	0.2	8.23007	6.25449	7.2098e-05	0.00345324	0.00299171	STAT1/PARP9/TRIM22/AIM2/TRIM6/IL27	6
GO:0002281	BP	macrophage activation involved in immune response	5/459	19/18888	0.263158	10.829	6.76472	7.27383e-05	0.00345324	0.00299171	IFI35/DYSF/SBNO2/SUCNR1/TREM2	5
GO:0002456	BP	T cell mediated immunity	12/459	129/18888	0.0930233	3.82794	5.08624	7.36691e-05	0.00345324	0.00299171	CEACAM1/TAP2/IL1B/MICB/RSAD2/MR1/IL18R1/FUT7/ARG1/RAET1E/FZD5/TRPM4	12
GO:0032612	BP	interleukin-1 production	12/459	129/18888	0.0930233	3.82794	5.08624	7.36691e-05	0.00345324	0.00299171	GBP5/CASP1/AIM2/CEACAM1/IFI16/JAK2/GAS6/NLRC4/NLRP7/NAIP/FZD5/TREM2	12
GO:0032652	BP	regulation of interleukin-1 production	12/459	129/18888	0.0930233	3.82794	5.08624	7.36691e-05	0.00345324	0.00299171	GBP5/CASP1/AIM2/CEACAM1/IFI16/JAK2/GAS6/NLRC4/NLRP7/NAIP/FZD5/TREM2	12
GO:1990266	BP	neutrophil migration	12/459	129/18888	0.0930233	3.82794	5.08624	7.36691e-05	0.00345324	0.00299171	TNFAIP6/FCER1G/IL1B/C3AR1/CXCL10/S100A12/FUT7/SLAMF8/PF4V1/JAM3/CCL1/CXCL9	12
GO:0002573	BP	myeloid leukocyte differentiation	17/459	239/18888	0.0711297	2.92701	4.73143	8.10549e-05	0.00375676	0.00325466	BATF2/CEACAM1/IL15/TNFAIP6/IFI16/SOCS1/MAFB/IRF7/CCR1/C1QC/MT1G/SBNO2/MAPK14/MITF/TF/EPHA2/TREM2	17
GO:0060338	BP	regulation of type I interferon-mediated signaling pathway	7/459	45/18888	0.155556	6.40116	5.72473	9.75937e-05	0.00447304	0.00387521	STAT2/OAS3/OAS1/ZBP1/IRF7/ISG15/TRIM6	7
GO:0039530	BP	MDA-5 signaling pathway	4/459	11/18888	0.363636	14.9638	7.31087	9.91828e-05	0.00449592	0.00389503	IFIH1/OAS3/IRF7/DDX60	4
GO:0097530	BP	granulocyte migration	13/459	154/18888	0.0844156	3.47373	4.86445	0.000101668	0.00455849	0.00394924	TNFAIP6/FCER1G/IL1B/C3AR1/CXCL10/S100A12/FUT7/SLAMF8/PF4V1/JAM3/CCL1/EPX/CXCL9	13
GO:0050878	BP	regulation of body fluid levels	22/459	370/18888	0.0594595	2.44678	4.4355	0.000113899	0.00505197	0.00437676	SERPING1/CEACAM1/ADM/FCER1G/JAK2/HPSE/GAS6/PLSCR1/CD59/PROS1/TFPI/VDR/F5/MAPK14/MYL9/TREML1/PDGFA/TBXA2R/ATP7B/AQP6/DGKE/TYRO3	22
GO:1903706	BP	regulation of hemopoiesis	24/459	424/18888	0.0566038	2.32926	4.36886	0.000120271	0.00527786	0.00457246	STAT1/CEACAM1/IL15/TNFAIP6/IRF1/SOCS1/MAFB/SMARCD3/GAS6/IRF7/BCL6/CCR1/C1QC/IL15RA/ISG15/MAPK14/SLAMF8/IL27/VNN1/MITF/GPR171/SOS1/JAK3/TREM2	24
GO:0032731	BP	positive regulation of interleukin-1 beta production	8/459	62/18888	0.129032	5.30972	5.36417	0.000122464	0.00531752	0.00460682	GBP5/CASP1/AIM2/IFI16/JAK2/NLRC4/NAIP/FZD5	8
GO:0062208	BP	positive regulation of pattern recognition receptor signaling pathway	8/459	64/18888	0.125	5.14379	5.24045	0.000153672	0.00660311	0.00572059	GBP5/GBP2/IFI35/WDFY1/RSAD2/OASL/DDX60/TLR1	8
GO:0050764	BP	regulation of phagocytosis	10/459	100/18888	0.1	4.11503	4.92901	0.000160063	0.00680682	0.00589708	FCGR1A/IL15/ATG3/FCER1G/GAS6/PLSCR1/DYSF/C2/IL15RA/TREM2	10
GO:1902105	BP	regulation of leukocyte differentiation	20/459	328/18888	0.0609756	2.50917	4.35133	0.000165439	0.00693707	0.00600992	CEACAM1/IL15/TNFAIP6/IRF1/SOCS1/MAFB/SMARCD3/GAS6/IRF7/BCL6/CCR1/C1QC/IL15RA/SLAMF8/IL27/VNN1/MITF/SOS1/JAK3/TREM2	20
GO:0002718	BP	regulation of cytokine production involved in immune response	11/459	120/18888	0.0916667	3.77211	4.80761	0.00016649	0.00693707	0.00600992	IL1B/RSAD2/IRAK3/BCL6/IL18R1/TRIM6/ARG1/FZD5/JAK3/TRPM4/EPX	11
GO:0051091	BP	positive regulation of DNA-binding transcription factor activity	16/459	230/18888	0.0695652	2.86263	4.48534	0.00016857	0.00695353	0.00602418	TRIM22/AIM2/TRIM21/IL1B/IRAK3/STK3/NLRC4/ANXA3/IL18RAP/IL18R1/S100A12/TRIM6/BEX1/NKX6-1/RTKN2/ZBTB7A	16
GO:0051092	BP	positive regulation of NF-kappaB transcription factor activity	12/459	141/18888	0.0851064	3.50216	4.70647	0.000172707	0.00705364	0.0061109	TRIM22/AIM2/TRIM21/IL1B/IRAK3/NLRC4/IL18RAP/IL18R1/S100A12/TRIM6/RTKN2/ZBTB7A	12
GO:0052547	BP	regulation of peptidase activity	19/459	304/18888	0.0625	2.5719	4.36041	0.00017476	0.0070675	0.00612291	PSMB9/PSME2/SERPING1/CASP1/AIM2/TNFSF10/IFI16/JAK2/GAS6/NLRC4/FAS/SIAH2/ASPH/LAMP3/NAIP/LRP1/CASP8AP2/COL4A3/SPOCK3	19
GO:0052548	BP	regulation of endopeptidase activity	18/459	280/18888	0.0642857	2.64538	4.37756	0.000181973	0.00722972	0.00626345	PSMB9/PSME2/SERPING1/CASP1/AIM2/TNFSF10/IFI16/JAK2/GAS6/NLRC4/FAS/SIAH2/ASPH/LAMP3/NAIP/CASP8AP2/COL4A3/SPOCK3	18
GO:0002263	BP	cell activation involved in immune response	19/459	305/18888	0.0622951	2.56346	4.34427	0.000182277	0.00722972	0.00626345	IFI35/CEACAM1/FCER1G/NBN/CLEC4D/ANXA3/DYSF/SOCS3/BCL6/IL18R1/FCGR3A/SBNO2/IL27/SUCNR1/LRP1/DNASE1L3/JAK3/TREM2/TMEM98	19
GO:0002367	BP	cytokine production involved in immune response	11/459	122/18888	0.0901639	3.71028	4.73963	0.000192753	0.00755956	0.00654921	IL1B/RSAD2/IRAK3/BCL6/IL18R1/TRIM6/ARG1/FZD5/JAK3/TRPM4/EPX	11
GO:0032816	BP	positive regulation of natural killer cell activation	5/459	23/18888	0.217391	8.94572	6.01736	0.000194258	0.00755956	0.00654921	IL15/JAK2/GAS6/FCGR3A/IL15RA	5
GO:0002437	BP	inflammatory response to antigenic stimulus	9/459	84/18888	0.107143	4.40896	4.94167	0.000200431	0.00766266	0.00663853	FCGR1A/RHBDF2/IL1RN/FCGR3B/FCGR3A/FUT7/MAPK14/TREM2/NPY5R	9
GO:0006935	BP	chemotaxis	25/459	466/18888	0.0536481	2.20764	4.16579	0.000200622	0.00766266	0.00663853	TNFAIP6/DUSP3/FCER1G/IL1B/GAS6/C3AR1/CCR1/PADI2/CXCL10/S100A12/MAPK14/CMTM5/SLAMF8/RNASE2/PF4V1/PDGFA/JAM3/SUCNR1/CREB3/CCL1/EPHA2/TRPM4/NOVA2/TREM2/CXCL9	25
GO:0030099	BP	myeloid cell differentiation	24/459	439/18888	0.0546697	2.24968	4.181	0.000202768	0.00767356	0.00664797	BATF2/STAT1/CEACAM1/IL15/TNFAIP6/IFI16/JAK2/SOCS1/MAFB/IRF7/BCL6/CCR1/C1QC/MT1G/ISG15/SBNO2/MAPK14/MITF/GPR171/TF/EPHA2/DYRK3/ZBTB7A/TREM2	24
GO:0001909	BP	leukocyte mediated cytotoxicity	12/459	144/18888	0.0833333	3.42919	4.61795	0.000210448	0.00789178	0.00683703	FCGR1A/CEACAM1/TAP2/MICB/MR1/FCGR3B/IL18RAP/SLAMF7/FCGR3A/ARG1/DNASE1L3/RAET1E	12
GO:0042330	BP	taxis	25/459	468/18888	0.0534188	2.1982	4.14233	0.00021414	0.00793956	0.00687842	TNFAIP6/DUSP3/FCER1G/IL1B/GAS6/C3AR1/CCR1/PADI2/CXCL10/S100A12/MAPK14/CMTM5/SLAMF8/RNASE2/PF4V1/PDGFA/JAM3/SUCNR1/CREB3/CCL1/EPHA2/TRPM4/NOVA2/TREM2/CXCL9	25
GO:0062207	BP	regulation of pattern recognition receptor signaling pathway	13/459	166/18888	0.0783133	3.22262	4.5392	0.000215571	0.00793956	0.00687842	GBP5/GBP2/IFI35/IRF1/WDFY1/RSAD2/IRAK3/IRF7/OASL/DDX60/TLR1/TREM2/TYRO3	13
GO:0030595	BP	leukocyte chemotaxis	16/459	237/18888	0.0675105	2.77808	4.34722	0.000237146	0.00865689	0.00749988	TNFAIP6/FCER1G/IL1B/GAS6/C3AR1/CCR1/PADI2/CXCL10/S100A12/SLAMF8/PF4V1/JAM3/CREB3/CCL1/TRPM4/CXCL9	16
GO:0051098	BP	regulation of binding	16/459	238/18888	0.0672269	2.76641	4.3279	0.00024869	0.00899866	0.00779597	PARP9/IFI16/TRIM21/JAK2/IFIT2/STK3/RALB/IFIT1/TRIM6/SLPI/GAS8/BAMBI/SUMO1/LRP1/SOX11/ZBTB7A	16
GO:0034612	BP	response to tumor necrosis factor	17/459	263/18888	0.0646388	2.65991	4.2781	0.000255952	0.00918087	0.00795383	GBP1/GBP2/STAT1/CASP1/AIM2/GCH1/TNFSF13B/CASP4/TIFA/JAK2/GAS6/FAS/MAPK14/NAIP/AFF3/AKAP12/CCL1	17
GO:0097529	BP	myeloid leukocyte migration	16/459	239/18888	0.0669456	2.75483	4.30868	0.000260718	0.00920828	0.00797757	TNFAIP6/FCER1G/IL1B/C3AR1/CCR1/CXCL10/S100A12/FUT7/SLAMF8/PF4V1/JAM3/CREB3/CCL1/EPX/TREM2/CXCL9	16
GO:0002711	BP	positive regulation of T cell mediated immunity	8/459	69/18888	0.115942	4.77105	4.95251	0.00026118	0.00920828	0.00797757	TAP2/IL1B/MICB/RSAD2/MR1/IL18R1/RAET1E/FZD5	8
GO:0030593	BP	neutrophil chemotaxis	10/459	107/18888	0.0934579	3.84582	4.65884	0.000279478	0.00969617	0.00840025	TNFAIP6/FCER1G/IL1B/C3AR1/CXCL10/S100A12/PF4V1/JAM3/CCL1/CXCL9	10
GO:0098883	BP	synapse pruning	4/459	14/18888	0.285714	11.7572	6.35433	0.000283896	0.00969617	0.00840025	C1QB/C1QC/C1QA/TREM2	4
GO:0002369	BP	T cell cytokine production	6/459	38/18888	0.157895	6.49742	5.35343	0.000284421	0.00969617	0.00840025	IL1B/RSAD2/IL18R1/ARG1/FZD5/TRPM4	6
GO:0002724	BP	regulation of T cell cytokine production	6/459	38/18888	0.157895	6.49742	5.35343	0.000284421	0.00969617	0.00840025	IL1B/RSAD2/IL18R1/ARG1/FZD5/TRPM4	6
GO:0071706	BP	tumor necrosis factor superfamily cytokine production	14/459	194/18888	0.0721649	2.96961	4.35178	0.000292161	0.00976513	0.00846	CD274/LY96/JAK2/IFIH1/IRAK3/OAS3/OAS1/GAS6/FCGR3A/TLR1/FZD5/AKAP12/CIDEA/TREM2	14
GO:1903555	BP	regulation of tumor necrosis factor superfamily cytokine production	14/459	194/18888	0.0721649	2.96961	4.35178	0.000292161	0.00976513	0.00846	CD274/LY96/JAK2/IFIH1/IRAK3/OAS3/OAS1/GAS6/FCGR3A/TLR1/FZD5/AKAP12/CIDEA/TREM2	14
GO:0002708	BP	positive regulation of lymphocyte mediated immunity	11/459	128/18888	0.0859375	3.53636	4.54397	0.000293546	0.00976513	0.00846	FCGR1A/TAP2/IL1B/MICB/RSAD2/MR1/IL18RAP/IL18R1/RAET1E/FZD5/TREM2	11
GO:0050900	BP	leukocyte migration	22/459	396/18888	0.0555556	2.28613	4.08204	0.000296556	0.00978634	0.00847837	TNFAIP6/FCER1G/IL1B/GAS6/C3AR1/CCR1/PADI2/CXCL10/S100A12/FUT7/SLAMF8/ITGA2B/PF4V1/JAM3/CREB3/SOS1/CCL1/CHST2/TRPM4/EPX/TREM2/CXCL9	22
GO:0002705	BP	positive regulation of leukocyte mediated immunity	12/459	150/18888	0.08	3.29203	4.44775	0.000307328	0.0100613	0.00871661	FCGR1A/TAP2/IL1B/MICB/RSAD2/MR1/IL18RAP/IL18R1/ARG1/RAET1E/FZD5/TREM2	12
GO:0031640	BP	killing of cells of another organism	9/459	90/18888	0.1	4.11503	4.67482	0.000338313	0.0109027	0.0094455	GBP5/GBP1/GBP2/MICB/APOL1/S100A12/ARG1/DEFA4/GBP7	9
GO:0141061	BP	disruption of cell in another organism	9/459	90/18888	0.1	4.11503	4.67482	0.000338313	0.0109027	0.0094455	GBP5/GBP1/GBP2/MICB/APOL1/S100A12/ARG1/DEFA4/GBP7	9
GO:0032611	BP	interleukin-1 beta production	10/459	110/18888	0.0909091	3.74094	4.54996	0.000349725	0.0109661	0.0095005	GBP5/CASP1/AIM2/IFI16/JAK2/NLRC4/NLRP7/NAIP/FZD5/TREM2	10
GO:0032651	BP	regulation of interleukin-1 beta production	10/459	110/18888	0.0909091	3.74094	4.54996	0.000349725	0.0109661	0.0095005	GBP5/CASP1/AIM2/IFI16/JAK2/NLRC4/NLRP7/NAIP/FZD5/TREM2	10
GO:0071347	BP	cellular response to interleukin-1	10/459	110/18888	0.0909091	3.74094	4.54996	0.000349725	0.0109661	0.0095005	GBP1/GBP2/VRK2/IL1B/IL1RN/IRAK3/ZBP1/NLRP7/AKAP12/CCL1	10
GO:0140895	BP	cell surface toll-like receptor signaling pathway	8/459	72/18888	0.111111	4.57226	4.79272	0.000350917	0.0109661	0.0095005	IFI35/LY96/WDFY1/TLR5/OAS1/PIK3AP1/TLR1/TREM2	8
GO:0009595	BP	detection of biotic stimulus	6/459	40/18888	0.15	6.17255	5.1682	0.000379573	0.0116846	0.0101229	LY96/NLRC4/TLR1/NAIP/CLEC6A/TREM2	6
GO:0032728	BP	positive regulation of interferon-beta production	6/459	40/18888	0.15	6.17255	5.1682	0.000379573	0.0116846	0.0101229	IRF1/IFIH1/OAS3/OAS1/IRF7/ISG15	6
GO:0032732	BP	positive regulation of interleukin-1 production	8/459	73/18888	0.109589	4.50962	4.7414	0.000385876	0.0117907	0.0102148	GBP5/CASP1/AIM2/IFI16/JAK2/NLRC4/NAIP/FZD5	8
GO:0150146	BP	cell junction disassembly	5/459	27/18888	0.185185	7.62043	5.43279	0.000430201	0.0130136	0.0112743	DUSP3/C1QB/C1QC/C1QA/TREM2	5
GO:0141060	BP	disruption of anatomical structure in another organism	9/459	93/18888	0.0967742	3.98229	4.54995	0.000432208	0.0130136	0.0112743	GBP5/GBP1/GBP2/MICB/APOL1/S100A12/ARG1/DEFA4/GBP7	9
GO:0002366	BP	leukocyte activation involved in immune response	18/459	301/18888	0.0598007	2.46082	4.03191	0.000437092	0.0130471	0.0113033	IFI35/CEACAM1/FCER1G/NBN/CLEC4D/ANXA3/DYSF/SOCS3/BCL6/IL18R1/FCGR3A/SBNO2/IL27/SUCNR1/DNASE1L3/JAK3/TREM2/TMEM98	18
GO:0046718	BP	symbiont entry into host cell	12/459	156/18888	0.0769231	3.16541	4.28595	0.000439648	0.0130471	0.0113033	TRIM22/IFITM1/DYNLT1/TRIM21/IFITM3/GAS6/PLSCR1/LY6E/TRIM6/CAV2/EPHA2/TYRO3	12
GO:0043367	BP	CD4-positive, alpha-beta T cell differentiation	9/459	94/18888	0.0957447	3.93992	4.50949	0.000467898	0.0137863	0.0119437	SOCS1/RSAD2/SOCS3/BCL6/IL18R1/FUT7/IL27/JAK3/TMEM98	9
GO:0006958	BP	complement activation, classical pathway	6/459	42/18888	0.142857	5.87862	4.99515	0.000497938	0.0144763	0.0125415	SERPING1/C1QB/C2/C1QC/C1QA/TREM2	6
GO:0046631	BP	alpha-beta T cell activation	13/459	181/18888	0.0718232	2.95555	4.17198	0.000498336	0.0144763	0.0125415	IL15/IRF1/CD274/JAK2/SOCS1/RSAD2/SOCS3/BCL6/IL18R1/FUT7/IL27/JAK3/TMEM98	13
GO:0002224	BP	toll-like receptor signaling pathway	8/459	76/18888	0.105263	4.33161	4.59284	0.000508098	0.0146567	0.0126978	IRF1/CD274/LY96/TLR5/IRAK3/IRF7/TLR1/TYRO3	8
GO:0090025	BP	regulation of monocyte chemotaxis	5/459	28/18888	0.178571	7.34827	5.30519	0.000513361	0.0147057	0.0127402	CCR1/CXCL10/SLAMF8/CREB3/CCL1	5
GO:0070555	BP	response to interleukin-1	11/459	138/18888	0.0797101	3.2801	4.24257	0.000559045	0.0159039	0.0137783	GBP1/GBP2/VRK2/IL1B/IL1RN/IRAK3/ZBP1/CD38/NLRP7/AKAP12/CCL1	11
GO:0033209	BP	tumor necrosis factor-mediated signaling pathway	10/459	117/18888	0.0854701	3.51712	4.31013	0.000572338	0.0161705	0.0140093	STAT1/CASP1/AIM2/TNFSF13B/CASP4/TIFA/JAK2/GAS6/FAS/NAIP	10
GO:0006959	BP	humoral immune response	16/459	258/18888	0.0620155	2.55196	3.96114	0.000606199	0.0170107	0.0147372	SERPING1/IL1B/C1QB/C2/CXCL10/C1QC/CD59/S100A12/SLPI/PF4V1/DEFA4/TF/CFB/C1QA/TREM2/CXCL9	16
GO:0050830	BP	defense response to Gram-positive bacterium	10/459	118/18888	0.0847458	3.48732	4.27737	0.000612061	0.0170591	0.0147791	GBP2/GBP4/GBP6/CASP4/IL1B/MR1/DEFA4/EPHA2/GBP7/RNASE13	10
GO:0006878	BP	intracellular copper ion homeostasis	4/459	17/18888	0.235294	9.68243	5.65204	0.000637039	0.0176361	0.015279	SCO2/MT2A/ANKRD9/ATP7B	4
GO:0044409	BP	symbiont entry into host	12/459	163/18888	0.0736196	3.02947	4.10679	0.000651848	0.0179258	0.01553	TRIM22/IFITM1/DYNLT1/TRIM21/IFITM3/GAS6/PLSCR1/LY6E/TRIM6/CAV2/EPHA2/TYRO3	12
GO:0002752	BP	cell surface pattern recognition receptor signaling pathway	8/459	79/18888	0.101266	4.16712	4.45177	0.000659934	0.018028	0.0156185	IFI35/LY96/WDFY1/TLR5/OAS1/PIK3AP1/TLR1/TREM2	8
GO:0035710	BP	CD4-positive, alpha-beta T cell activation	10/459	120/18888	0.0833333	3.42919	4.2129	0.000698358	0.0189521	0.0164191	CD274/SOCS1/RSAD2/SOCS3/BCL6/IL18R1/FUT7/IL27/JAK3/TMEM98	10
GO:0002438	BP	acute inflammatory response to antigenic stimulus	5/459	30/18888	0.166667	6.85839	5.0679	0.000715234	0.0191581	0.0165975	FCGR1A/FCGR3B/FCGR3A/FUT7/NPY5R	5
GO:0038094	BP	Fc-gamma receptor signaling pathway	5/459	30/18888	0.166667	6.85839	5.0679	0.000715234	0.0191581	0.0165975	FCGR1A/FCER1G/CLEC4D/FCGR3A/LIMK1	5
GO:0050670	BP	regulation of lymphocyte proliferation	15/459	237/18888	0.0632911	2.60445	3.92271	0.000722064	0.0192162	0.0166479	TNFSF13B/IL15/IRF1/CD274/IL1B/JAK2/BCL6/CD38/FCGR3A/PDCD1LG2/IL27/ARG1/SOS1/CHRNB2/SOX11	15
GO:0002220	BP	innate immune response activating cell surface receptor signaling pathway	9/459	100/18888	0.09	3.70353	4.27787	0.000736462	0.0194599	0.0168591	IFI35/LY96/WDFY1/TLR5/OAS1/PIK3AP1/TLR1/CLEC6A/TREM2	9
GO:0032640	BP	tumor necrosis factor production	13/459	189/18888	0.0687831	2.83045	3.99131	0.00074861	0.0194599	0.0168591	LY96/JAK2/IFIH1/IRAK3/OAS3/OAS1/GAS6/FCGR3A/TLR1/FZD5/AKAP12/CIDEA/TREM2	13
GO:0032680	BP	regulation of tumor necrosis factor production	13/459	189/18888	0.0687831	2.83045	3.99131	0.00074861	0.0194599	0.0168591	LY96/JAK2/IFIH1/IRAK3/OAS3/OAS1/GAS6/FCGR3A/TLR1/FZD5/AKAP12/CIDEA/TREM2	13
GO:0030522	BP	intracellular receptor signaling pathway	20/459	369/18888	0.0542005	2.23037	3.76684	0.000750092	0.0194599	0.0168591	GBP5/GBP2/TIFA/WDFY1/JAK2/ALPK1/RSAD2/IFIH1/OAS3/OAS1/IRF7/OASL/PADI2/PIK3AP1/DDX60/VDR/TBX1/NR0B1/ZBTB7A/TREM2	20
GO:0002524	BP	hypersensitivity	4/459	18/18888	0.222222	9.14452	5.45573	0.000803426	0.0205847	0.0178335	FCGR1A/FCGR3B/FCGR3A/FUT7	4
GO:0035455	BP	response to interferon-alpha	4/459	18/18888	0.222222	9.14452	5.45573	0.000803426	0.0205847	0.0178335	IFITM1/IFITM3/GAS6/LAMP3	4
GO:0050866	BP	negative regulation of cell activation	14/459	215/18888	0.0651163	2.67956	3.9088	0.000815934	0.0207761	0.0179993	CEACAM1/IRF1/DUSP3/CD274/SOCS1/BCL6/SAMSN1/PDCD1LG2/PDGFA/ARG1/JAK3/SOX11/TREM2/TYRO3	14
GO:0007260	BP	tyrosine phosphorylation of STAT protein	8/459	82/18888	0.097561	4.01467	4.31753	0.000846396	0.0212879	0.0184428	PARP9/IL15/PARP14/JAK2/SOCS1/OSM/SOCS3/JAK3	8
GO:0002688	BP	regulation of leukocyte chemotaxis	10/459	123/18888	0.0813008	3.34556	4.11871	0.00084642	0.0212879	0.0184428	TNFAIP6/GAS6/C3AR1/CCR1/PADI2/CXCL10/SLAMF8/JAM3/CREB3/CCL1	10
GO:0032944	BP	regulation of mononuclear cell proliferation	15/459	241/18888	0.0622407	2.56122	3.84952	0.000856678	0.0212879	0.0184428	TNFSF13B/IL15/IRF1/CD274/IL1B/JAK2/BCL6/CD38/FCGR3A/PDCD1LG2/IL27/ARG1/SOS1/CHRNB2/SOX11	15
GO:0071356	BP	cellular response to tumor necrosis factor	15/459	241/18888	0.0622407	2.56122	3.84952	0.000856678	0.0212879	0.0184428	GBP1/GBP2/STAT1/CASP1/AIM2/TNFSF13B/CASP4/TIFA/JAK2/GAS6/FAS/MAPK14/NAIP/AKAP12/CCL1	15
GO:0032479	BP	regulation of type I interferon production	10/459	124/18888	0.0806452	3.31857	4.08796	0.000901154	0.0221266	0.0191693	STAT1/IRF1/TRIM21/IFIH1/OAS3/XAF1/OAS1/IRF7/ISG15/GBP7	10
GO:0032606	BP	type I interferon production	10/459	124/18888	0.0806452	3.31857	4.08796	0.000901154	0.0221266	0.0191693	STAT1/IRF1/TRIM21/IFIH1/OAS3/XAF1/OAS1/IRF7/ISG15/GBP7	10
GO:0046632	BP	alpha-beta T cell differentiation	10/459	125/18888	0.08	3.29203	4.05752	0.00095876	0.0234017	0.020274	IRF1/SOCS1/RSAD2/SOCS3/BCL6/IL18R1/FUT7/IL27/JAK3/TMEM98	10
GO:0070498	BP	interleukin-1-mediated signaling pathway	5/459	32/18888	0.15625	6.42974	4.85139	0.000971185	0.0235655	0.0204159	VRK2/IL1B/IL1RN/IRAK3/ZBP1	5
GO:0043903	BP	regulation of biological process involved in symbiotic interaction	7/459	65/18888	0.107692	4.43157	4.37363	0.000986938	0.0238028	0.0206215	TRIM22/IFITM1/TRIM21/IFITM3/LY6E/TRIM6/ARG1	7
GO:0035743	BP	CD4-positive, alpha-beta T cell cytokine production	4/459	19/18888	0.210526	8.66323	5.27413	0.000998276	0.0238028	0.0206215	IL1B/RSAD2/IL18R1/ARG1	4
GO:0098543	BP	detection of other organism	4/459	19/18888	0.210526	8.66323	5.27413	0.000998276	0.0238028	0.0206215	NLRC4/TLR1/NAIP/CLEC6A	4
GO:0002673	BP	regulation of acute inflammatory response	6/459	48/18888	0.125	5.14379	4.53644	0.00103043	0.0241507	0.0209229	FCGR1A/IL1B/OSM/FUT7/DNASE1L3/NPY5R	6
GO:0002861	BP	regulation of inflammatory response to antigenic stimulus	6/459	48/18888	0.125	5.14379	4.53644	0.00103043	0.0241507	0.0209229	FCGR1A/RHBDF2/FUT7/MAPK14/TREM2/NPY5R	6
GO:0043277	BP	apoptotic cell clearance	6/459	48/18888	0.125	5.14379	4.53644	0.00103043	0.0241507	0.0209229	GAS6/C2/MARCO/LRP1/TREM2/TYRO3	6
GO:0002292	BP	T cell differentiation involved in immune response	8/459	85/18888	0.0941176	3.87297	4.18952	0.00107296	0.0250054	0.0216633	FCER1G/CLEC4D/SOCS3/BCL6/IL18R1/IL27/JAK3/TMEM98	8
GO:2001056	BP	positive regulation of cysteine-type endopeptidase activity	10/459	127/18888	0.0787402	3.24018	3.99755	0.00108304	0.0250985	0.021744	CASP1/AIM2/TNFSF10/IFI16/JAK2/NLRC4/FAS/ASPH/CASP8AP2/COL4A3	10
GO:0071621	BP	granulocyte chemotaxis	10/459	128/18888	0.078125	3.21487	3.96802	0.00114995	0.0263217	0.0228038	TNFAIP6/FCER1G/IL1B/C3AR1/CXCL10/S100A12/PF4V1/JAM3/CCL1/CXCL9	10
GO:0046596	BP	regulation of viral entry into host cell	6/459	49/18888	0.122449	5.03882	4.46745	0.0011505	0.0263217	0.0228038	TRIM22/IFITM1/TRIM21/IFITM3/LY6E/TRIM6	6
GO:0007259	BP	receptor signaling pathway via JAK-STAT	12/459	174/18888	0.0689655	2.83795	3.84382	0.00115497	0.0263217	0.0228038	STAT1/PARP9/IL15/PARP14/STAT2/JAK2/SOCS1/OSM/SOCS3/IL15RA/JAK3/GBP7	12
GO:0030316	BP	osteoclast differentiation	9/459	107/18888	0.0841121	3.46124	4.02925	0.00119631	0.0271142	0.0234903	TNFAIP6/MAFB/CCR1/SBNO2/MAPK14/MITF/TF/EPHA2/TREM2	9
GO:0055070	BP	copper ion homeostasis	4/459	20/18888	0.2	8.23007	5.10542	0.00122408	0.027442	0.0237743	SCO2/MT2A/ANKRD9/ATP7B	4
GO:0090026	BP	positive regulation of monocyte chemotaxis	4/459	20/18888	0.2	8.23007	5.10542	0.00122408	0.027442	0.0237743	CCR1/CXCL10/CREB3/CCL1	4
GO:0010950	BP	positive regulation of endopeptidase activity	11/459	153/18888	0.0718954	2.95852	3.8387	0.00131145	0.0292417	0.0253335	PSME2/CASP1/AIM2/TNFSF10/IFI16/JAK2/NLRC4/FAS/ASPH/CASP8AP2/COL4A3	11
GO:0032760	BP	positive regulation of tumor necrosis factor production	9/459	109/18888	0.0825688	3.39773	3.962	0.00136342	0.0302371	0.0261958	LY96/JAK2/IFIH1/OAS3/OAS1/FCGR3A/TLR1/FZD5/AKAP12	9
GO:0051701	BP	biological process involved in interaction with host	13/459	202/18888	0.0643564	2.64829	3.71696	0.00137714	0.030378	0.0263179	TRIM22/IFITM1/DYNLT1/TRIM21/IFITM3/GAS6/PLSCR1/IFIT1/LY6E/TRIM6/CAV2/EPHA2/TYRO3	13
GO:0030193	BP	regulation of blood coagulation	7/459	69/18888	0.101449	4.17467	4.16929	0.00140769	0.0308868	0.0267587	SERPING1/CEACAM1/HPSE/PROS1/TFPI/PDGFA/TBXA2R	7
GO:0043410	BP	positive regulation of MAPK cascade	23/459	475/18888	0.0484211	1.99254	3.45757	0.0014298	0.0310687	0.0269163	GADD45B/ACTA2/IL1B/JAK2/OSM/STK3/GAS6/DOK3/CCR1/S100A12/GADD45G/MARCO/PDGFA/NAIP/CAV2/MYOC/KLB/TBX1/AKAP12/CCL1/PROK1/TREM2/NPY5R	23
GO:0031341	BP	regulation of cell killing	9/459	110/18888	0.0818182	3.36684	3.92897	0.00145375	0.0310687	0.0269163	CEACAM1/TAP2/MICB/MR1/IL18RAP/CD59/ARG1/DNASE1L3/RAET1E	9
GO:0042116	BP	macrophage activation	9/459	110/18888	0.0818182	3.36684	3.92897	0.00145375	0.0310687	0.0269163	IFI35/JAK2/DYSF/FCGR3A/TLR1/SBNO2/SUCNR1/C1QA/TREM2	9
GO:0002719	BP	negative regulation of cytokine production involved in immune response	5/459	35/18888	0.142857	5.87862	4.55908	0.00147484	0.0310687	0.0269163	IRAK3/BCL6/ARG1/JAK3/EPX	5
GO:0050920	BP	regulation of chemotaxis	14/459	229/18888	0.0611354	2.51574	3.64196	0.00149313	0.0310687	0.0269163	TNFAIP6/DUSP3/GAS6/C3AR1/CCR1/PADI2/CXCL10/SLAMF8/JAM3/SUCNR1/CREB3/CCL1/NOVA2/TREM2	14
GO:0001794	BP	type IIa hypersensitivity	3/459	10/18888	0.3	12.3451	5.66327	0.00150636	0.0310687	0.0269163	FCGR1A/FCGR3B/FCGR3A	3
GO:0002445	BP	type II hypersensitivity	3/459	10/18888	0.3	12.3451	5.66327	0.00150636	0.0310687	0.0269163	FCGR1A/FCGR3B/FCGR3A	3
GO:0032819	BP	positive regulation of natural killer cell proliferation	3/459	10/18888	0.3	12.3451	5.66327	0.00150636	0.0310687	0.0269163	IL15/JAK2/FCGR3A	3
GO:0035655	BP	interleukin-18-mediated signaling pathway	3/459	10/18888	0.3	12.3451	5.66327	0.00150636	0.0310687	0.0269163	CASP4/IL18RAP/IL18R1	3
GO:0060075	BP	regulation of resting membrane potential	3/459	10/18888	0.3	12.3451	5.66327	0.00150636	0.0310687	0.0269163	KCNJ2/KCNK5/TREM2	3
GO:0071351	BP	cellular response to interleukin-18	3/459	10/18888	0.3	12.3451	5.66327	0.00150636	0.0310687	0.0269163	CASP4/IL18RAP/IL18R1	3
GO:2000659	BP	regulation of interleukin-1-mediated signaling pathway	3/459	10/18888	0.3	12.3451	5.66327	0.00150636	0.0310687	0.0269163	VRK2/IL1RN/ZBP1	3
GO:0002685	BP	regulation of leukocyte migration	14/459	230/18888	0.0608696	2.5048	3.62366	0.00155559	0.0319243	0.0276576	TNFAIP6/GAS6/C3AR1/CCR1/PADI2/CXCL10/FUT7/SLAMF8/ITGA2B/JAM3/CREB3/CCL1/CHST2/TREM2	14
GO:1900046	BP	regulation of hemostasis	7/459	71/18888	0.0985915	4.05707	4.07284	0.00166474	0.0339446	0.0294079	SERPING1/CEACAM1/HPSE/PROS1/TFPI/PDGFA/TBXA2R	7
GO:0033273	BP	response to vitamin	8/459	91/18888	0.0879121	3.61761	3.95019	0.00167049	0.0339446	0.0294079	SOD2/GAS6/ABCA1/CXCL10/VDR/F5/TYMS/SPP1	8
GO:1903557	BP	positive regulation of tumor necrosis factor superfamily cytokine production	9/459	113/18888	0.079646	3.27746	3.8321	0.00175395	0.0353115	0.0305921	LY96/JAK2/IFIH1/OAS3/OAS1/FCGR3A/TLR1/FZD5/AKAP12	9
GO:0030449	BP	regulation of complement activation	4/459	22/18888	0.181818	7.48188	4.80075	0.00177849	0.0353115	0.0305921	SERPING1/IL1B/CD59/TREM2	4
GO:0086012	BP	membrane depolarization during cardiac muscle cell action potential	4/459	22/18888	0.181818	7.48188	4.80075	0.00177849	0.0353115	0.0305921	KCNJ2/SCN4B/TRPM4/ANK2	4
GO:0043122	BP	regulation of canonical NF-kappaB signal transduction	16/459	286/18888	0.0559441	2.30212	3.50179	0.00178548	0.0353115	0.0305921	STAT1/TRIM22/CASP1/TNFSF10/TRIM21/TIFA/IL1B/ALPK1/CLEC4D/SECTM1/S100A12/IFIT5/TRIM6/CLEC6A/GBP7/TREM2	16
GO:0016064	BP	immunoglobulin mediated immune response	13/459	208/18888	0.0625	2.5719	3.59753	0.00178912	0.0353115	0.0305921	FCGR1A/SERPING1/FCER1G/C1QB/NBN/IRF7/FCGR3B/BCL6/C2/C1QC/FCGR3A/C1QA/TREM2	13
GO:0043123	BP	positive regulation of canonical NF-kappaB signal transduction	13/459	208/18888	0.0625	2.5719	3.59753	0.00178912	0.0353115	0.0305921	TRIM22/CASP1/TNFSF10/TRIM21/TIFA/IL1B/ALPK1/CLEC4D/SECTM1/S100A12/IFIT5/TRIM6/CLEC6A	13
GO:0050766	BP	positive regulation of phagocytosis	7/459	72/18888	0.0972222	4.00073	4.02593	0.00180623	0.0354794	0.0307375	FCGR1A/IL15/FCER1G/GAS6/C2/IL15RA/TREM2	7
GO:0030168	BP	platelet activation	10/459	136/18888	0.0735294	3.02576	3.74171	0.00181603	0.0355029	0.0307579	CEACAM1/FCER1G/JAK2/PLSCR1/MAPK14/MYL9/TREML1/PDGFA/DGKE/TYRO3	10
GO:0043281	BP	regulation of cysteine-type endopeptidase activity involved in apoptotic process	11/459	160/18888	0.06875	2.82908	3.66678	0.0018759	0.0365004	0.0316221	CASP1/TNFSF10/JAK2/GAS6/NLRC4/FAS/SIAH2/LAMP3/NAIP/CASP8AP2/COL4A3	11
GO:0010721	BP	negative regulation of cell development	16/459	288/18888	0.0555556	2.28613	3.47105	0.00191613	0.0369928	0.0320486	CEACAM1/TNFAIP6/IRF1/DYNLT1/IL1B/SOCS1/MAFB/BCL6/C1QC/NKX6-1/JAK3/RTN4R/SOX11/SPP1/TREM2/TMEM98	16
GO:0038093	BP	Fc receptor signaling pathway	6/459	54/18888	0.111111	4.57226	4.14864	0.00191914	0.0369928	0.0320486	FCGR1A/FCER1G/CLEC4D/FCGR3A/LIMK1/SOS1	6
GO:0032481	BP	positive regulation of type I interferon production	7/459	73/18888	0.0958904	3.94592	3.97986	0.00195687	0.0375446	0.0325267	STAT1/IRF1/IFIH1/OAS3/OAS1/IRF7/ISG15	7
GO:0034350	BP	regulation of glial cell apoptotic process	3/459	11/18888	0.272727	11.2228	5.35226	0.00203405	0.0384884	0.0333443	GAS6/AKAP12/TREM2	3
GO:0035723	BP	interleukin-15-mediated signaling pathway	3/459	11/18888	0.272727	11.2228	5.35226	0.00203405	0.0384884	0.0333443	IL15/IL15RA/JAK3	3
GO:0071350	BP	cellular response to interleukin-15	3/459	11/18888	0.272727	11.2228	5.35226	0.00203405	0.0384884	0.0333443	IL15/IL15RA/JAK3	3
GO:0019885	BP	antigen processing and presentation of endogenous peptide antigen via MHC class I	4/459	23/18888	0.173913	7.15658	4.66243	0.00211201	0.0393373	0.0340797	TAP1/TAP2/MICB/RAET1E	4
GO:0045063	BP	T-helper 1 cell differentiation	4/459	23/18888	0.173913	7.15658	4.66243	0.00211201	0.0393373	0.0340797	IL18R1/IL27/JAK3/TMEM98	4
GO:0019724	BP	B cell mediated immunity	13/459	212/18888	0.0613208	2.52337	3.52021	0.00211668	0.0393373	0.0340797	FCGR1A/SERPING1/FCER1G/C1QB/NBN/IRF7/FCGR3B/BCL6/C2/C1QC/FCGR3A/C1QA/TREM2	13
GO:0050818	BP	regulation of coagulation	7/459	74/18888	0.0945946	3.8926	3.9346	0.00211706	0.0393373	0.0340797	SERPING1/CEACAM1/HPSE/PROS1/TFPI/PDGFA/TBXA2R	7
GO:0019882	BP	antigen processing and presentation	9/459	117/18888	0.0769231	3.16541	3.70789	0.00222932	0.0412375	0.035726	FCGR1A/TAP1/TAP2/FCER1G/IFI30/MICB/MR1/RAET1E/TREM2	9
GO:0007584	BP	response to nutrient	11/459	164/18888	0.0670732	2.76008	3.57267	0.00227849	0.0419587	0.0363509	STAT1/SOD2/GAS6/C2/ABCA1/CXCL10/VDR/F5/TYMS/TBXA2R/SPP1	11
GO:0002455	BP	humoral immune response mediated by circulating immunoglobulin	6/459	56/18888	0.107143	4.40896	4.03186	0.00231649	0.0420948	0.0364687	SERPING1/C1QB/C2/C1QC/C1QA/TREM2	6
GO:0050832	BP	defense response to fungus	6/459	56/18888	0.107143	4.40896	4.03186	0.00231649	0.0420948	0.0364687	ZBP1/CLEC4D/S100A12/ARG1/DEFA4/CLEC6A	6
GO:0052372	BP	modulation by symbiont of entry into host	6/459	56/18888	0.107143	4.40896	4.03186	0.00231649	0.0420948	0.0364687	TRIM22/IFITM1/TRIM21/IFITM3/LY6E/TRIM6	6
GO:0001910	BP	regulation of leukocyte mediated cytotoxicity	8/459	96/18888	0.0833333	3.42919	3.76572	0.00234702	0.0424296	0.0367588	CEACAM1/TAP2/MICB/MR1/IL18RAP/ARG1/DNASE1L3/RAET1E	8
GO:0070663	BP	regulation of leukocyte proliferation	15/459	267/18888	0.0561798	2.31182	3.40694	0.00235548	0.0424296	0.0367588	TNFSF13B/IL15/IRF1/CD274/IL1B/JAK2/BCL6/CD38/FCGR3A/PDCD1LG2/IL27/ARG1/SOS1/CHRNB2/SOX11	15
GO:0051250	BP	negative regulation of lymphocyte activation	11/459	165/18888	0.0666667	2.74336	3.54958	0.00238936	0.0428514	0.0371242	IRF1/DUSP3/CD274/SOCS1/BCL6/SAMSN1/PDCD1LG2/ARG1/JAK3/SOX11/TYRO3	11
GO:0060326	BP	cell chemotaxis	17/459	322/18888	0.052795	2.17253	3.34912	0.00239968	0.0428514	0.0371242	TNFAIP6/FCER1G/IL1B/GAS6/C3AR1/CCR1/PADI2/CXCL10/S100A12/SLAMF8/PF4V1/JAM3/CREB3/CCL1/EPHA2/TRPM4/CXCL9	17
GO:0001779	BP	natural killer cell differentiation	4/459	24/18888	0.166667	6.85839	4.53214	0.00248631	0.0430543	0.0373	IL15/GAS6/IL15RA/TYRO3	4
GO:0002407	BP	dendritic cell chemotaxis	4/459	24/18888	0.166667	6.85839	4.53214	0.00248631	0.0430543	0.0373	GAS6/CCR1/SLAMF8/TRPM4	4
GO:0032693	BP	negative regulation of interleukin-10 production	4/459	24/18888	0.166667	6.85839	4.53214	0.00248631	0.0430543	0.0373	CD274/PDCD1LG2/JAK3/EPX	4
GO:0046426	BP	negative regulation of receptor signaling pathway via JAK-STAT	4/459	24/18888	0.166667	6.85839	4.53214	0.00248631	0.0430543	0.0373	PARP14/SOCS1/SOCS3/GBP7	4
GO:0060339	BP	negative regulation of type I interferon-mediated signaling pathway	4/459	24/18888	0.166667	6.85839	4.53214	0.00248631	0.0430543	0.0373	STAT2/OAS3/OAS1/ISG15	4
GO:0009612	BP	response to mechanical stimulus	13/459	216/18888	0.0601852	2.47664	3.44463	0.00249209	0.0430543	0.0373	STAT1/CASP1/IRF1/CASP5/IL1B/TLR5/KCNJ2/FAS/CXCL10/MAPK14/KCNK4/CASP8AP2/CNTNAP2	13
GO:0032609	BP	type II interferon production	9/459	119/18888	0.0756303	3.11221	3.64777	0.00250267	0.0430543	0.0373	CD274/IL1B/JAK2/GAS6/IL18R1/ISG15/PDCD1LG2/IL27/FZD5	9
GO:0032649	BP	regulation of type II interferon production	9/459	119/18888	0.0756303	3.11221	3.64777	0.00250267	0.0430543	0.0373	CD274/IL1B/JAK2/GAS6/IL18R1/ISG15/PDCD1LG2/IL27/FZD5	9
GO:0002275	BP	myeloid cell activation involved in immune response	8/459	97/18888	0.0824742	3.39384	3.7303	0.00250498	0.0430543	0.0373	IFI35/FCER1G/ANXA3/DYSF/SBNO2/SUCNR1/DNASE1L3/TREM2	8
GO:0097696	BP	receptor signaling pathway via STAT	12/459	191/18888	0.0628272	2.58536	3.47533	0.00253528	0.0433943	0.0375945	STAT1/PARP9/IL15/PARP14/STAT2/JAK2/SOCS1/OSM/SOCS3/IL15RA/JAK3/GBP7	12
GO:0051090	BP	regulation of DNA-binding transcription factor activity	19/459	381/18888	0.0498688	2.05212	3.27412	0.00260597	0.0442507	0.0383365	TRIM22/AIM2/TRIM21/IL1B/IRAK3/STK3/NLRC4/ANXA3/IL18RAP/IL18R1/S100A12/TRIM6/BEX1/SUMO1/C14orf39/NKX6-1/RTKN2/NR0B1/ZBTB7A	19
GO:0010952	BP	positive regulation of peptidase activity	11/459	167/18888	0.0658683	2.7105	3.50392	0.00262422	0.0442507	0.0383365	PSME2/CASP1/AIM2/TNFSF10/IFI16/JAK2/NLRC4/FAS/ASPH/CASP8AP2/COL4A3	11
GO:0050671	BP	positive regulation of lymphocyte proliferation	10/459	143/18888	0.0699301	2.87765	3.55693	0.00262777	0.0442507	0.0383365	TNFSF13B/IL15/CD274/IL1B/JAK2/BCL6/CD38/FCGR3A/PDCD1LG2/CHRNB2	10
GO:0032817	BP	regulation of natural killer cell proliferation	3/459	12/18888	0.25	10.2876	5.07897	0.00266343	0.0442507	0.0383365	IL15/JAK2/FCGR3A	3
GO:0042532	BP	negative regulation of tyrosine phosphorylation of STAT protein	3/459	12/18888	0.25	10.2876	5.07897	0.00266343	0.0442507	0.0383365	PARP14/SOCS1/SOCS3	3
GO:0070672	BP	response to interleukin-15	3/459	12/18888	0.25	10.2876	5.07897	0.00266343	0.0442507	0.0383365	IL15/IL15RA/JAK3	3
GO:0070673	BP	response to interleukin-18	3/459	12/18888	0.25	10.2876	5.07897	0.00266343	0.0442507	0.0383365	CASP4/IL18RAP/IL18R1	3
GO:0030101	BP	natural killer cell activation	8/459	98/18888	0.0816327	3.35921	3.69533	0.00267113	0.0442507	0.0383365	IL15/JAK2/GAS6/IL18R1/SLAMF7/FCGR3A/IL15RA/TYRO3	8
GO:0086091	BP	regulation of heart rate by cardiac conduction	5/459	40/18888	0.125	5.14379	4.1403	0.00270681	0.0444845	0.038539	KCNJ2/DSC2/SCN4B/TRPM4/ANK2	5
GO:1903115	BP	regulation of actin filament-based movement	5/459	40/18888	0.125	5.14379	4.1403	0.00270681	0.0444845	0.038539	ACTA2/KCNJ2/DSC2/TRPM4/ANK2	5
GO:0002698	BP	negative regulation of immune effector process	9/459	121/18888	0.0743802	3.06077	3.5889	0.00280195	0.0458653	0.0397353	SERPING1/CEACAM1/IRAK3/BCL6/CD59/SLAMF8/ARG1/JAK3/EPX	9
GO:0042509	BP	regulation of tyrosine phosphorylation of STAT protein	7/459	78/18888	0.0897436	3.69298	3.76117	0.00286136	0.0466527	0.0404174	PARP9/IL15/PARP14/JAK2/SOCS1/OSM/SOCS3	7
GO:0002483	BP	antigen processing and presentation of endogenous peptide antigen	4/459	25/18888	0.16	6.58405	4.40911	0.00290376	0.0471576	0.0408548	TAP1/TAP2/MICB/RAET1E	4
GO:0030278	BP	regulation of ossification	9/459	122/18888	0.0737705	3.03568	3.55992	0.00296184	0.0478752	0.0414765	KREMEN1/CCR1/ISG15/VDR/MAPK14/TMEM119/TRPM4/SOX11/GPM6B	9
GO:0032814	BP	regulation of natural killer cell activation	5/459	41/18888	0.121951	5.01833	4.06494	0.00302226	0.0478752	0.0414765	IL15/JAK2/GAS6/FCGR3A/IL15RA	5
GO:0045066	BP	regulatory T cell differentiation	5/459	41/18888	0.121951	5.01833	4.06494	0.00302226	0.0478752	0.0414765	IRF1/SOCS1/BCL6/FUT7/USP44	5
GO:0032608	BP	interferon-beta production	6/459	59/18888	0.101695	4.18478	3.86659	0.00302466	0.0478752	0.0414765	IRF1/IFIH1/OAS3/OAS1/IRF7/ISG15	6
GO:0032648	BP	regulation of interferon-beta production	6/459	59/18888	0.101695	4.18478	3.86659	0.00302466	0.0478752	0.0414765	IRF1/IFIH1/OAS3/OAS1/IRF7/ISG15	6
GO:0098900	BP	regulation of action potential	6/459	59/18888	0.101695	4.18478	3.86659	0.00302466	0.0478752	0.0414765	KCNJ2/DSC2/SUMO1/CHRNB2/TRPM4/ANK2	6
GO:1903035	BP	negative regulation of response to wounding	8/459	100/18888	0.08	3.29203	3.62674	0.00302919	0.0478752	0.0414765	SERPING1/CEACAM1/KREMEN1/PROS1/TFPI/PDGFA/RTN4R/SPP1	8
GO:0032946	BP	positive regulation of mononuclear cell proliferation	10/459	146/18888	0.0684932	2.81852	3.48115	0.00305437	0.0480889	0.0416617	TNFSF13B/IL15/CD274/IL1B/JAK2/BCL6/CD38/FCGR3A/PDCD1LG2/CHRNB2	10
GO:0071675	BP	regulation of mononuclear cell migration	9/459	123/18888	0.0731707	3.011	3.53124	0.00312885	0.0490742	0.0425153	GAS6/C3AR1/CCR1/PADI2/CXCL10/SLAMF8/JAM3/CREB3/CCL1	9
GO:0001503	BP	ossification	21/459	446/18888	0.0470852	1.93757	3.16231	0.00314753	0.0491801	0.0426071	SORT1/TNFAIP6/IFITM1/KREMEN1/CCR1/ISG15/SBNO2/VDR/MAPK14/GPLD1/FHL2/BAMBI/MYOC/CREB3L1/TMEM119/EPHA2/RANBP3L/TRPM4/SOX11/SPP1/GPM6B	21
GO:0002286	BP	T cell activation involved in immune response	9/459	124/18888	0.0725806	2.98672	3.50285	0.00330319	0.0513802	0.0445131	CEACAM1/FCER1G/CLEC4D/SOCS3/BCL6/IL18R1/IL27/JAK3/TMEM98	9
GO:0042119	BP	neutrophil activation	5/459	42/18888	0.119048	4.89885	3.99198	0.00336338	0.0513802	0.0445131	IL15/FCER1G/ANXA3/IL18RAP/DNASE1L3	5
GO:0002726	BP	positive regulation of T cell cytokine production	4/459	26/18888	0.153846	6.33082	4.29263	0.0033667	0.0513802	0.0445131	IL1B/RSAD2/IL18R1/FZD5	4
GO:0048143	BP	astrocyte activation	4/459	26/18888	0.153846	6.33082	4.29263	0.0033667	0.0513802	0.0445131	IL1B/LRP1/C1QA/TREM2	4
GO:0015838	BP	amino-acid betaine transport	3/459	13/18888	0.230769	9.49623	4.83606	0.00340044	0.0513802	0.0445131	SLC22A4/SLC6A12/SLC22A16	3
GO:0032490	BP	detection of molecule of bacterial origin	3/459	13/18888	0.230769	9.49623	4.83606	0.00340044	0.0513802	0.0445131	LY96/TLR1/TREM2	3
GO:0032823	BP	regulation of natural killer cell differentiation	3/459	13/18888	0.230769	9.49623	4.83606	0.00340044	0.0513802	0.0445131	IL15/GAS6/IL15RA	3
GO:0060670	BP	branching involved in labyrinthine layer morphogenesis	3/459	13/18888	0.230769	9.49623	4.83606	0.00340044	0.0513802	0.0445131	ADM/SOCS3/FZD5	3
GO:0097202	BP	activation of cysteine-type endopeptidase activity	3/459	13/18888	0.230769	9.49623	4.83606	0.00340044	0.0513802	0.0445131	IFI16/NLRC4/ASPH	3
GO:0002687	BP	positive regulation of leukocyte migration	10/459	149/18888	0.0671141	2.76177	3.40726	0.00353446	0.0532104	0.0460987	GAS6/C3AR1/CCR1/CXCL10/FUT7/ITGA2B/JAM3/CREB3/CCL1/TREM2	10
GO:0031102	BP	neuron projection regeneration	6/459	61/18888	0.0983607	4.04757	3.7624	0.00357919	0.0536878	0.0465123	ADM/JAK2/KREMEN1/SCARF1/RTN4R/SPP1	6
GO:0045862	BP	positive regulation of proteolysis	17/459	336/18888	0.0505952	2.08201	3.15822	0.00370408	0.0553599	0.0479609	PSME2/CASP1/AIM2/TNFSF10/IFI16/IL1B/JAK2/COP1/NLRC4/FAS/ASPH/TGFB1I1/GPLD1/SUMO1/CASP8AP2/COL4A3/TREM2	17
GO:1903829	BP	positive regulation of protein localization	22/459	483/18888	0.0455487	1.87434	3.07202	0.00377456	0.0562096	0.048697	PARP9/TNFAIP6/IL1B/JAK2/SH3GLB1/LIMK2/GAS6/CD38/ABLIM3/SYTL4/MAPK14/GAS8/GPLD1/LRP1/SLC35D3/NKX6-1/FZD5/HPCA/EPHA2/TRPM4/APBB1/TREM2	22
GO:0032740	BP	positive regulation of interleukin-17 production	4/459	27/18888	0.148148	6.09634	4.18211	0.00387739	0.0575333	0.0498438	IL15/JAK2/OSM/CCL1	4
GO:0007249	BP	canonical NF-kappaB signal transduction	16/459	311/18888	0.0514469	2.11706	3.13477	0.00408547	0.0601878	0.0521435	STAT1/TRIM22/CASP1/TNFSF10/TRIM21/TIFA/IL1B/ALPK1/CLEC4D/SECTM1/S100A12/IFIT5/TRIM6/CLEC6A/GBP7/TREM2	16
GO:0044403	BP	biological process involved in symbiotic interaction	16/459	311/18888	0.0514469	2.11706	3.13477	0.00408547	0.0601878	0.0521435	TRIM22/IFITM1/DYNLT1/TRIM21/IFITM3/GAS6/PLSCR1/APOL1/IFIT1/LY6E/TRIM6/ARG1/CAV2/IFI27/EPHA2/TYRO3	16
GO:0002069	BP	columnar/cuboidal epithelial cell maturation	3/459	14/18888	0.214286	8.81793	4.61807	0.0042504	0.0619537	0.0536735	TYMS/NKX6-1/FZD5	3
GO:0060330	BP	regulation of response to type II interferon	3/459	14/18888	0.214286	8.81793	4.61807	0.0042504	0.0619537	0.0536735	PARP9/PARP14/ARG1	3
GO:0060334	BP	regulation of type II interferon-mediated signaling pathway	3/459	14/18888	0.214286	8.81793	4.61807	0.0042504	0.0619537	0.0536735	PARP9/PARP14/ARG1	3
GO:0002699	BP	positive regulation of immune effector process	14/459	257/18888	0.0544747	2.24165	3.1629	0.00426709	0.061978	0.0536945	FCGR1A/TAP2/IL1B/MICB/RSAD2/MR1/IL18RAP/IL18R1/DDX60/TRIM6/ARG1/RAET1E/FZD5/TREM2	14
GO:0002675	BP	positive regulation of acute inflammatory response	4/459	28/18888	0.142857	5.87862	4.07701	0.00443807	0.0637592	0.0552376	FCGR1A/IL1B/OSM/NPY5R	4
GO:0086010	BP	membrane depolarization during action potential	4/459	28/18888	0.142857	5.87862	4.07701	0.00443807	0.0637592	0.0552376	KCNJ2/SCN4B/TRPM4/ANK2	4
GO:1903034	BP	regulation of response to wounding	11/459	179/18888	0.0614525	2.52879	3.24329	0.00445417	0.0637592	0.0552376	SERPING1/CEACAM1/HPSE/KREMEN1/PROS1/TFPI/SCARF1/PDGFA/TBXA2R/RTN4R/SPP1	11
GO:0042552	BP	myelination	10/459	154/18888	0.0649351	2.6721	3.28809	0.00446591	0.0637592	0.0552376	EPB41L3/B4GALT5/JAM3/MPZ/MYOC/SOS1/GPM6B/ANK2/BCAS1/TMEM98	10
GO:0031667	BP	response to nutrient levels	22/459	490/18888	0.044898	1.84757	3.00001	0.00446701	0.0637592	0.0552376	STAT1/ADM/IFI16/SH3GLB1/ATF3/SOD2/RALB/GAS6/FAS/C2/GAST/ABCA1/CXCL10/IL15RA/VDR/F5/MAPK14/DSC2/TYMS/TBXA2R/SPP1/SCTR	22
GO:0043393	BP	regulation of protein binding	9/459	130/18888	0.0692308	2.84887	3.33827	0.00451575	0.0642326	0.0556478	TRIM21/IFIT2/STK3/RALB/IFIT1/SLPI/GAS8/BAMBI/LRP1	9
GO:0034142	BP	toll-like receptor 4 signaling pathway	6/459	64/18888	0.09375	3.85784	3.61418	0.00454794	0.0644682	0.0558519	IFI35/LY96/WDFY1/OAS1/PIK3AP1/TREM2	6
GO:0031214	BP	biomineral tissue development	11/459	180/18888	0.0611111	2.51474	3.22254	0.0046436	0.0655988	0.0568314	GAS6/CCR1/ISG15/SBNO2/VDR/FAM20A/TBX1/TMEM119/TRPM4/SPP1/GPM6B	11
GO:0071674	BP	mononuclear cell migration	12/459	206/18888	0.0582524	2.39711	3.18191	0.00466601	0.0656904	0.0569107	GAS6/C3AR1/CCR1/PADI2/CXCL10/S100A12/FUT7/SLAMF8/JAM3/CREB3/CCL1/TRPM4	12
GO:0042129	BP	regulation of T cell proliferation	11/459	181/18888	0.0607735	2.50085	3.20192	0.00483938	0.0678994	0.0588245	TNFSF13B/IL15/IRF1/CD274/IL1B/JAK2/BCL6/PDCD1LG2/IL27/ARG1/SOS1	11
GO:0007272	BP	ensheathment of neurons	10/459	156/18888	0.0641026	2.63784	3.24175	0.00488856	0.0679666	0.0588827	EPB41L3/B4GALT5/JAM3/MPZ/MYOC/SOS1/GPM6B/ANK2/BCAS1/TMEM98	10
GO:0008366	BP	axon ensheathment	10/459	156/18888	0.0641026	2.63784	3.24175	0.00488856	0.0679666	0.0588827	EPB41L3/B4GALT5/JAM3/MPZ/MYOC/SOS1/GPM6B/ANK2/BCAS1/TMEM98	10
GO:0032613	BP	interleukin-10 production	6/459	65/18888	0.0923077	3.79849	3.56675	0.00491007	0.0679666	0.0588827	CD274/ISG15/PDCD1LG2/JAK3/EPX/TREM2	6
GO:0032653	BP	regulation of interleukin-10 production	6/459	65/18888	0.0923077	3.79849	3.56675	0.00491007	0.0679666	0.0588827	CD274/ISG15/PDCD1LG2/JAK3/EPX/TREM2	6
GO:0048678	BP	response to axon injury	7/459	86/18888	0.0813953	3.34945	3.44627	0.00493465	0.0680784	0.0589796	JAK2/SOD2/KREMEN1/SCARF1/RTN4R/SPP1/TREM2	7
GO:0002701	BP	negative regulation of production of molecular mediator of immune response	5/459	46/18888	0.108696	4.47286	3.72169	0.0050075	0.0686243	0.0594525	IRAK3/BCL6/ARG1/JAK3/EPX	5
GO:1902622	BP	regulation of neutrophil migration	5/459	46/18888	0.108696	4.47286	3.72169	0.0050075	0.0686243	0.0594525	TNFAIP6/C3AR1/FUT7/SLAMF8/JAM3	5
GO:0060142	BP	regulation of syncytium formation by plasma membrane fusion	4/459	29/18888	0.137931	5.67591	3.97688	0.00505087	0.0689895	0.0597689	CXCL10/MAPK14/TREM2/CXCL9	4
GO:0001787	BP	natural killer cell proliferation	3/459	15/18888	0.2	8.23007	4.42084	0.00521807	0.0703416	0.0609403	IL15/JAK2/FCGR3A	3
GO:0046007	BP	negative regulation of activated T cell proliferation	3/459	15/18888	0.2	8.23007	4.42084	0.00521807	0.0703416	0.0609403	CD274/PDCD1LG2/ARG1	3
GO:0048681	BP	negative regulation of axon regeneration	3/459	15/18888	0.2	8.23007	4.42084	0.00521807	0.0703416	0.0609403	KREMEN1/RTN4R/SPP1	3
GO:0071639	BP	positive regulation of monocyte chemotactic protein-1 production	3/459	15/18888	0.2	8.23007	4.42084	0.00521807	0.0703416	0.0609403	IL1B/OAS3/OAS1	3
GO:0021782	BP	glial cell development	9/459	133/18888	0.0676692	2.78461	3.25947	0.00523939	0.070399	0.06099	IL1B/B4GALT5/MYOC/LRP1/SOS1/SOX11/GPM6B/C1QA/TREM2	9
GO:0051100	BP	negative regulation of binding	8/459	110/18888	0.0727273	2.99275	3.30797	0.0054125	0.0724888	0.0628005	IFI16/JAK2/IFIT2/RALB/IFIT1/SLPI/SUMO1/SOX11	8
GO:0050867	BP	positive regulation of cell activation	18/459	380/18888	0.0473684	1.94923	2.94998	0.00566509	0.0755555	0.0654573	TNFSF13B/IL15/ACTA2/CD274/IL1B/JAK2/SOCS1/SMARCD3/GAS6/CLEC4D/BCL6/CD38/FCGR3A/IL15RA/PDCD1LG2/VNN1/CHRNB2/TREM2	18
GO:0048872	BP	homeostasis of number of cells	16/459	322/18888	0.0496894	2.04474	2.98409	0.00567811	0.0755555	0.0654573	STAT1/AIM2/TNFSF13B/POLB/JAK2/MAFB/FAS/BCL6/ISG15/MAPK14/JAM3/SOS1/JAK3/DYRK3/FSTL1/ZBTB7A	16
GO:0009620	BP	response to fungus	6/459	67/18888	0.0895522	3.6851	3.47467	0.00569723	0.0755661	0.0654665	ZBP1/CLEC4D/S100A12/ARG1/DEFA4/CLEC6A	6
GO:0043392	BP	negative regulation of DNA binding	4/459	30/18888	0.133333	5.48671	3.88131	0.00571789	0.0755971	0.0654934	IFI16/JAK2/SUMO1/SOX11	4
GO:0001818	BP	negative regulation of cytokine production	18/459	381/18888	0.0472441	1.94411	2.93801	0.00581678	0.0766589	0.0664132	GBP1/CEACAM1/CD274/IRAK3/OAS3/XAF1/OAS1/GAS6/BCL6/NLRP7/PDCD1LG2/ARG1/JAK3/EPHA2/CIDEA/GBP7/EPX/TREM2	18
GO:0042088	BP	T-helper 1 type immune response	5/459	48/18888	0.104167	4.28649	3.59791	0.0060131	0.0786516	0.0681396	IL1B/IL18R1/IL27/JAK3/TMEM98	5
GO:0120163	BP	negative regulation of cold-induced thermogenesis	5/459	48/18888	0.104167	4.28649	3.59791	0.0060131	0.0786516	0.0681396	IL15/IL18R1/CIDEA/NOVA2/ZNF423	5
GO:1902106	BP	negative regulation of leukocyte differentiation	8/459	112/18888	0.0714286	2.93931	3.24856	0.00602519	0.0786516	0.0681396	CEACAM1/TNFAIP6/IRF1/SOCS1/MAFB/BCL6/C1QC/JAK3	8
GO:0002700	BP	regulation of production of molecular mediator of immune response	11/459	187/18888	0.0588235	2.42061	3.08105	0.00615544	0.0800584	0.0693584	IL1B/RSAD2/IRAK3/BCL6/IL18R1/TRIM6/ARG1/FZD5/JAK3/TRPM4/EPX	11
GO:0002864	BP	regulation of acute inflammatory response to antigenic stimulus	3/459	16/18888	0.1875	7.71569	4.2411	0.00630763	0.0800584	0.0693584	FCGR1A/FUT7/NPY5R	3
GO:0010273	BP	detoxification of copper ion	3/459	16/18888	0.1875	7.71569	4.2411	0.00630763	0.0800584	0.0693584	MT2A/MT1A/MT1G	3
GO:0015697	BP	quaternary ammonium group transport	3/459	16/18888	0.1875	7.71569	4.2411	0.00630763	0.0800584	0.0693584	SLC22A4/SLC6A12/SLC22A16	3
GO:0016045	BP	detection of bacterium	3/459	16/18888	0.1875	7.71569	4.2411	0.00630763	0.0800584	0.0693584	NLRC4/TLR1/NAIP	3
GO:0034349	BP	glial cell apoptotic process	3/459	16/18888	0.1875	7.71569	4.2411	0.00630763	0.0800584	0.0693584	GAS6/AKAP12/TREM2	3
GO:0051770	BP	positive regulation of nitric-oxide synthase biosynthetic process	3/459	16/18888	0.1875	7.71569	4.2411	0.00630763	0.0800584	0.0693584	STAT1/JAK2/AKAP12	3
GO:0070571	BP	negative regulation of neuron projection regeneration	3/459	16/18888	0.1875	7.71569	4.2411	0.00630763	0.0800584	0.0693584	KREMEN1/RTN4R/SPP1	3
GO:1990169	BP	stress response to copper ion	3/459	16/18888	0.1875	7.71569	4.2411	0.00630763	0.0800584	0.0693584	MT2A/MT1A/MT1G	3
GO:1904951	BP	positive regulation of establishment of protein localization	16/459	326/18888	0.0490798	2.01965	2.93078	0.00636922	0.0805921	0.0698208	IL1B/JAK2/SH3GLB1/GAS6/CD38/ABLIM3/SYTL4/MAPK14/GPLD1/SLC35D3/NKX6-1/FZD5/HPCA/TRPM4/APBB1/TREM2	16
GO:0002825	BP	regulation of T-helper 1 type immune response	4/459	31/18888	0.129032	5.30972	3.78992	0.00644114	0.0810052	0.0701787	IL1B/IL18R1/IL27/JAK3	4
GO:0036336	BP	dendritic cell migration	4/459	31/18888	0.129032	5.30972	3.78992	0.00644114	0.0810052	0.0701787	GAS6/CCR1/SLAMF8/TRPM4	4
GO:0045619	BP	regulation of lymphocyte differentiation	12/459	215/18888	0.055814	2.29676	3.01793	0.0065129	0.0811753	0.070326	IL15/IRF1/SOCS1/SMARCD3/GAS6/BCL6/IL15RA/SLAMF8/IL27/VNN1/SOS1/JAK3	12
GO:0006911	BP	phagocytosis, engulfment	5/459	49/18888	0.102041	4.19901	3.53852	0.00656567	0.0811753	0.070326	FCGR1A/ABCA1/MARCO/MSR1/TREM2	5
GO:0030195	BP	negative regulation of blood coagulation	5/459	49/18888	0.102041	4.19901	3.53852	0.00656567	0.0811753	0.070326	SERPING1/CEACAM1/PROS1/TFPI/PDGFA	5
GO:0036230	BP	granulocyte activation	5/459	49/18888	0.102041	4.19901	3.53852	0.00656567	0.0811753	0.070326	IL15/FCER1G/ANXA3/IL18RAP/DNASE1L3	5
GO:0042551	BP	neuron maturation	5/459	49/18888	0.102041	4.19901	3.53852	0.00656567	0.0811753	0.070326	B4GALT5/SCARF1/MYOC/C1QA/CNTNAP2	5
GO:0001912	BP	positive regulation of leukocyte mediated cytotoxicity	6/459	69/18888	0.0869565	3.57829	3.38606	0.00657274	0.0811753	0.070326	TAP2/MICB/MR1/IL18RAP/ARG1/RAET1E	6
GO:0043491	BP	phosphatidylinositol 3-kinase/protein kinase B signal transduction	15/459	299/18888	0.0501672	2.0644	2.92785	0.00668648	0.0823335	0.0713294	AIM2/CEACAM1/JAK2/HPSE/OSM/STK3/GAS6/PIK3AP1/FCGR3A/PDGFA/MYOC/CEP55/EPHA2/TREM2/TYRO3	15
GO:0015833	BP	peptide transport	14/459	271/18888	0.0516605	2.12585	2.94609	0.00674314	0.0827841	0.0717198	TAP1/TAP2/IL1B/JAK2/IL1RN/ABCA1/CD38/PASK/SYTL4/GPLD1/NKX6-1/ABCB8/TRPM4/SLC15A1	14
GO:0070665	BP	positive regulation of leukocyte proliferation	10/459	164/18888	0.0609756	2.50917	3.06335	0.00690207	0.0844838	0.0731923	TNFSF13B/IL15/CD274/IL1B/JAK2/BCL6/CD38/FCGR3A/PDCD1LG2/CHRNB2	10
GO:0002548	BP	monocyte chemotaxis	6/459	70/18888	0.0857143	3.52717	3.34298	0.0070453	0.0859819	0.0744902	CCR1/CXCL10/S100A12/SLAMF8/CREB3/CCL1	6
GO:0001914	BP	regulation of T cell mediated cytotoxicity	5/459	50/18888	0.1	4.11503	3.4807	0.00715286	0.0865265	0.0749621	CEACAM1/TAP2/MICB/MR1/RAET1E	5
GO:0019884	BP	antigen processing and presentation of exogenous antigen	5/459	50/18888	0.1	4.11503	3.4807	0.00715286	0.0865265	0.0749621	FCGR1A/TAP2/FCER1G/IFI30/MR1	5
GO:1900047	BP	negative regulation of hemostasis	5/459	50/18888	0.1	4.11503	3.4807	0.00715286	0.0865265	0.0749621	SERPING1/CEACAM1/PROS1/TFPI/PDGFA	5
GO:0006575	BP	cellular modified amino acid metabolic process	11/459	191/18888	0.0575916	2.36991	3.00304	0.0071786	0.0865839	0.0750118	GCH1/MTHFD2/SOD2/SLC22A4/PLSCR1/PLOD2/OPLAH/TYMS/VNN1/CHAC2/DIO2	11
GO:0019883	BP	antigen processing and presentation of endogenous antigen	4/459	32/18888	0.125	5.14379	3.70241	0.00722257	0.0865983	0.0750242	TAP1/TAP2/MICB/RAET1E	4
GO:0048679	BP	regulation of axon regeneration	4/459	32/18888	0.125	5.14379	3.70241	0.00722257	0.0865983	0.0750242	KREMEN1/SCARF1/RTN4R/SPP1	4
GO:0045637	BP	regulation of myeloid cell differentiation	12/459	218/18888	0.0550459	2.26516	2.96508	0.00724276	0.0865983	0.0750242	STAT1/CEACAM1/TNFAIP6/MAFB/IRF7/CCR1/C1QC/ISG15/MAPK14/MITF/GPR171/TREM2	12
GO:0002695	BP	negative regulation of leukocyte activation	11/459	192/18888	0.0572917	2.35757	2.98384	0.00745402	0.0873894	0.0757096	IRF1/DUSP3/CD274/SOCS1/BCL6/SAMSN1/PDCD1LG2/ARG1/JAK3/SOX11/TYRO3	11
GO:0002476	BP	antigen processing and presentation of endogenous peptide antigen via MHC class Ib	3/459	17/18888	0.176471	7.26182	4.07629	0.00752276	0.0873894	0.0757096	TAP2/MICB/RAET1E	3
GO:0002484	BP	antigen processing and presentation of endogenous peptide antigen via MHC class I via ER pathway	3/459	17/18888	0.176471	7.26182	4.07629	0.00752276	0.0873894	0.0757096	TAP2/MICB/RAET1E	3
GO:0034134	BP	toll-like receptor 2 signaling pathway	3/459	17/18888	0.176471	7.26182	4.07629	0.00752276	0.0873894	0.0757096	PIK3AP1/TLR1/TREM2	3
GO:0071360	BP	cellular response to exogenous dsRNA	3/459	17/18888	0.176471	7.26182	4.07629	0.00752276	0.0873894	0.0757096	IFIH1/RALB/IFIT1	3
GO:0097396	BP	response to interleukin-17	3/459	17/18888	0.176471	7.26182	4.07629	0.00752276	0.0873894	0.0757096	IL1B/SOCS3/CXCL10	3
GO:0097398	BP	cellular response to interleukin-17	3/459	17/18888	0.176471	7.26182	4.07629	0.00752276	0.0873894	0.0757096	IL1B/SOCS3/CXCL10	3
GO:0070371	BP	ERK1 and ERK2 cascade	16/459	332/18888	0.0481928	1.98315	2.85222	0.00753182	0.0873894	0.0757096	GBP1/CEACAM1/DUSP3/ACTA2/IL1B/ATF3/GAS6/CCR1/MARCO/PDGFA/TF/AKAP12/CCL1/EPHA2/TREM2/NPY5R	16
GO:0051899	BP	membrane depolarization	7/459	93/18888	0.0752688	3.09734	3.19982	0.00753463	0.0873894	0.0757096	KCNJ2/MYOC/CHRNB2/CHRNB3/SCN4B/TRPM4/ANK2	7
GO:0070098	BP	chemokine-mediated signaling pathway	7/459	93/18888	0.0752688	3.09734	3.19982	0.00753463	0.0873894	0.0757096	CCR1/PADI2/CXCL10/PF4V1/CCL1/TREM2/CXCL9	7
GO:0071677	BP	positive regulation of mononuclear cell migration	6/459	71/18888	0.084507	3.47749	3.30068	0.00754197	0.0873894	0.0757096	GAS6/CCR1/CXCL10/JAM3/CREB3/CCL1	6
GO:0002696	BP	positive regulation of leukocyte activation	17/459	362/18888	0.0469613	1.93247	2.82707	0.007664	0.0885547	0.0767191	TNFSF13B/IL15/CD274/IL1B/JAK2/SOCS1/SMARCD3/GAS6/CLEC4D/BCL6/CD38/FCGR3A/IL15RA/PDCD1LG2/VNN1/CHRNB2/TREM2	17
GO:0002862	BP	negative regulation of inflammatory response to antigenic stimulus	4/459	33/18888	0.121212	4.98792	3.61849	0.00806402	0.0926576	0.0802737	RHBDF2/MAPK14/TREM2/NPY5R	4
GO:0034121	BP	regulation of toll-like receptor signaling pathway	4/459	33/18888	0.121212	4.98792	3.61849	0.00806402	0.0926576	0.0802737	IRF1/IRAK3/IRF7/TYRO3	4
GO:0071496	BP	cellular response to external stimulus	16/459	335/18888	0.0477612	1.96539	2.81355	0.00817387	0.0936589	0.0811412	CASP1/IRF1/IFI16/CASP5/IL1B/SH3GLB1/ATF3/TLR5/RALB/GAS6/KCNJ2/FAS/VDR/DSC2/KCNK4/CASP8AP2	16
GO:0023061	BP	signal release	21/459	487/18888	0.0431211	1.77445	2.73259	0.00839563	0.0959335	0.0831118	STX11/BRSK1/IL1B/JAK2/OSM/IL1RN/DYSF/ABCA1/CD38/MCTP1/LIN7A/PASK/SYTL4/GPLD1/SUCNR1/CHRNB2/NKX6-1/TRPM4/GRIK5/SOX11/SPP1	21
GO:0035176	BP	social behavior	5/459	52/18888	0.0961538	3.95676	3.36946	0.00843531	0.0960666	0.0832271	SHANK1/CHRNB2/TBX1/TREM2/CNTNAP2	5
GO:1990845	BP	adaptive thermogenesis	10/459	169/18888	0.0591716	2.43493	2.95713	0.00845386	0.0960666	0.0832271	IL15/JAK2/IL18R1/G0S2/GADD45G/CIDEA/NOVA2/DIO2/ZNF423/SCTR	10
GO:1903707	BP	negative regulation of hemopoiesis	8/459	119/18888	0.0672269	2.76641	3.05057	0.00859097	0.0973077	0.0843023	CEACAM1/TNFAIP6/IRF1/SOCS1/MAFB/BCL6/C1QC/JAK3	8
GO:0045661	BP	regulation of myoblast differentiation	6/459	73/18888	0.0821918	3.38222	3.21831	0.00861026	0.0973077	0.0843023	SMARCD3/CXCL10/MAPK14/CMTM5/RANBP3L/CXCL9	6
GO:0046651	BP	lymphocyte proliferation	15/459	308/18888	0.0487013	2.00407	2.80385	0.00866903	0.097438	0.0844152	TNFSF13B/IL15/IRF1/CD274/IL1B/JAK2/BCL6/CD38/FCGR3A/PDCD1LG2/IL27/ARG1/SOS1/CHRNB2/SOX11	15
GO:0070372	BP	regulation of ERK1 and ERK2 cascade	15/459	308/18888	0.0487013	2.00407	2.80385	0.00866903	0.097438	0.0844152	GBP1/CEACAM1/DUSP3/ACTA2/IL1B/ATF3/GAS6/CCR1/MARCO/PDGFA/AKAP12/CCL1/EPHA2/TREM2/NPY5R	15
GO:0002428	BP	antigen processing and presentation of peptide antigen via MHC class Ib	3/459	18/18888	0.166667	6.85839	3.92433	0.00886663	0.0983195	0.0851788	TAP2/MICB/RAET1E	3
GO:0016264	BP	gap junction assembly	3/459	18/18888	0.166667	6.85839	3.92433	0.00886663	0.0983195	0.0851788	IL1B/GJB6/CNTNAP2	3
GO:0030730	BP	sequestering of triglyceride	3/459	18/18888	0.166667	6.85839	3.92433	0.00886663	0.0983195	0.0851788	IL1B/CIDEA/TREM2	3
GO:0043116	BP	negative regulation of vascular permeability	3/459	18/18888	0.166667	6.85839	3.92433	0.00886663	0.0983195	0.0851788	CEACAM1/ADM/AKAP12	3
GO:0060576	BP	intestinal epithelial cell development	3/459	18/18888	0.166667	6.85839	3.92433	0.00886663	0.0983195	0.0851788	C1GALT1/TYMS/FZD5	3
GO:0070570	BP	regulation of neuron projection regeneration	4/459	34/18888	0.117647	4.84121	3.53788	0.00896728	0.0989038	0.0856851	KREMEN1/SCARF1/RTN4R/SPP1	4
GO:0086004	BP	regulation of cardiac muscle cell contraction	4/459	34/18888	0.117647	4.84121	3.53788	0.00896728	0.0989038	0.0856851	KCNJ2/DSC2/TRPM4/ANK2	4
GO:0045778	BP	positive regulation of ossification	5/459	53/18888	0.0943396	3.88211	3.3159	0.00913263	0.100092	0.0867148	ISG15/VDR/TMEM119/SOX11/GPM6B	5
GO:0050819	BP	negative regulation of coagulation	5/459	53/18888	0.0943396	3.88211	3.3159	0.00913263	0.100092	0.0867148	SERPING1/CEACAM1/PROS1/TFPI/PDGFA	5
GO:0007162	BP	negative regulation of cell adhesion	15/459	310/18888	0.0483871	1.99114	2.77687	0.00916734	0.100092	0.0867148	GBP1/CEACAM1/IRF1/DUSP3/CD274/JAK2/SOCS1/IL1RN/BCL6/MUC1/PDCD1LG2/JAM3/ARG1/MYOC/JAK3	15
GO:0042093	BP	T-helper cell differentiation	6/459	74/18888	0.0810811	3.33651	3.17819	0.00918319	0.100092	0.0867148	SOCS3/BCL6/IL18R1/IL27/JAK3/TMEM98	6
GO:0050730	BP	regulation of peptidyl-tyrosine phosphorylation	12/459	225/18888	0.0533333	2.19468	2.84505	0.00919637	0.100092	0.0867148	FCGR1A/PARP9/IL15/PARP14/JAK2/SOCS1/OSM/SOCS3/SAMSN1/PDGFA/CLEC6A/TREM2	12
GO:0051896	BP	regulation of phosphatidylinositol 3-kinase/protein kinase B signal transduction	13/459	253/18888	0.0513834	2.11444	2.81638	0.00923665	0.100266	0.0868655	AIM2/CEACAM1/JAK2/HPSE/OSM/STK3/GAS6/PIK3AP1/PDGFA/MYOC/CEP55/EPHA2/TREM2	13
GO:0042060	BP	wound healing	19/459	430/18888	0.044186	1.81827	2.70879	0.00929793	0.100667	0.0872122	SERPING1/CEACAM1/FCER1G/JAK2/HPSE/GAS6/PLSCR1/CD59/PROS1/TFPI/SYTL4/F5/MAPK14/MYL9/TREML1/PDGFA/TBXA2R/DGKE/TYRO3	19
GO:0042886	BP	amide transport	15/459	312/18888	0.0480769	1.97838	2.75009	0.00968809	0.104616	0.090634	TAP1/TAP2/IL1B/JAK2/IL1RN/ABCA1/CD38/PASK/SYTL4/FOLR3/GPLD1/NKX6-1/ABCB8/TRPM4/SLC15A1	15
GO:0031103	BP	axon regeneration	5/459	54/18888	0.0925926	3.81022	3.26364	0.0098687	0.105736	0.0916042	JAK2/KREMEN1/SCARF1/RTN4R/SPP1	5
GO:0032092	BP	positive regulation of protein binding	5/459	54/18888	0.0925926	3.81022	3.26364	0.0098687	0.105736	0.0916042	TRIM21/STK3/RALB/BAMBI/LRP1	5
GO:0051703	BP	biological process involved in intraspecies interaction between organisms	5/459	54/18888	0.0925926	3.81022	3.26364	0.0098687	0.105736	0.0916042	SHANK1/CHRNB2/TBX1/TREM2/CNTNAP2	5
GO:0002283	BP	neutrophil activation involved in immune response	3/459	19/18888	0.157895	6.49742	3.78354	0.0103419	0.109386	0.0947663	FCER1G/ANXA3/DNASE1L3	3
GO:0002523	BP	leukocyte migration involved in inflammatory response	3/459	19/18888	0.157895	6.49742	3.78354	0.0103419	0.109386	0.0947663	FUT7/SLAMF8/JAM3	3
GO:0007635	BP	chemosensory behavior	3/459	19/18888	0.157895	6.49742	3.78354	0.0103419	0.109386	0.0947663	ADCY3/SHANK1/ADAM11	3
GO:0010885	BP	regulation of cholesterol storage	3/459	19/18888	0.157895	6.49742	3.78354	0.0103419	0.109386	0.0947663	ABCA1/MSR1/TREM2	3
GO:0046653	BP	tetrahydrofolate metabolic process	3/459	19/18888	0.157895	6.49742	3.78354	0.0103419	0.109386	0.0947663	GCH1/MTHFD2/TYMS	3
GO:0002294	BP	CD4-positive, alpha-beta T cell differentiation involved in immune response	6/459	76/18888	0.0789474	3.24871	3.09999	0.0104098	0.109542	0.0949018	SOCS3/BCL6/IL18R1/IL27/JAK3/TMEM98	6
GO:0031343	BP	positive regulation of cell killing	6/459	76/18888	0.0789474	3.24871	3.09999	0.0104098	0.109542	0.0949018	TAP2/MICB/MR1/IL18RAP/ARG1/RAET1E	6
GO:0001649	BP	osteoblast differentiation	13/459	257/18888	0.0505837	2.08153	2.75503	0.0104426	0.109607	0.094958	TNFAIP6/IFITM1/MAPK14/FHL2/BAMBI/MYOC/CREB3L1/TMEM119/EPHA2/RANBP3L/TRPM4/SOX11/SPP1	13
GO:0032943	BP	mononuclear cell proliferation	15/459	315/18888	0.047619	1.95954	2.71028	0.0105128	0.110064	0.0953536	TNFSF13B/IL15/IRF1/CD274/IL1B/JAK2/BCL6/CD38/FCGR3A/PDCD1LG2/IL27/ARG1/SOS1/CHRNB2/SOX11	15
GO:0097191	BP	extrinsic apoptotic signaling pathway	12/459	230/18888	0.0521739	2.14697	2.76199	0.0108265	0.113062	0.0979507	TNFSF10/SORT1/IL1B/JAK2/ATF3/STK3/FAS/SIAH2/G0S2/BCL2A1/IFI27/CASP8AP2	12
GO:0006882	BP	intracellular zinc ion homeostasis	4/459	36/18888	0.111111	4.57226	3.38573	0.0109659	0.113795	0.0985859	MT2A/MT1A/MT1G/ATP7B	4
GO:1904893	BP	negative regulation of receptor signaling pathway via STAT	4/459	36/18888	0.111111	4.57226	3.38573	0.0109659	0.113795	0.0985859	PARP14/SOCS1/SOCS3/GBP7	4
GO:0022408	BP	negative regulation of cell-cell adhesion	11/459	203/18888	0.0541872	2.22982	2.78023	0.0110583	0.113795	0.0985859	CEACAM1/IRF1/DUSP3/CD274/JAK2/SOCS1/IL1RN/BCL6/PDCD1LG2/ARG1/JAK3	11
GO:0002287	BP	alpha-beta T cell activation involved in immune response	6/459	77/18888	0.0779221	3.20652	3.06185	0.0110649	0.113795	0.0985859	SOCS3/BCL6/IL18R1/IL27/JAK3/TMEM98	6
GO:0002293	BP	alpha-beta T cell differentiation involved in immune response	6/459	77/18888	0.0779221	3.20652	3.06185	0.0110649	0.113795	0.0985859	SOCS3/BCL6/IL18R1/IL27/JAK3/TMEM98	6
GO:0032729	BP	positive regulation of type II interferon production	6/459	77/18888	0.0779221	3.20652	3.06185	0.0110649	0.113795	0.0985859	IL1B/JAK2/IL18R1/ISG15/IL27/FZD5	6
GO:0006898	BP	receptor-mediated endocytosis	13/459	259/18888	0.0501931	2.06546	2.72477	0.0110898	0.113795	0.0985859	FCGR1A/CEACAM1/ADM/FCER1G/RALB/MARCO/SCARF1/CAV2/MSR1/LRP1/TF/HPCA/CACNG7	13
GO:0019722	BP	calcium-mediated signaling	12/459	232/18888	0.0517241	2.12847	2.72935	0.0115377	0.118097	0.102313	GBP1/C3AR1/CCR1/FCGR3A/MCTP1/SAMD14/FHL2/HPCA/TRPM4/ANK2/TREM2/PPP3R2	12
GO:1990868	BP	response to chemokine	7/459	101/18888	0.0693069	2.852	2.94517	0.0116118	0.118221	0.102421	CCR1/PADI2/CXCL10/PF4V1/CCL1/TREM2/CXCL9	7
GO:1990869	BP	cellular response to chemokine	7/459	101/18888	0.0693069	2.852	2.94517	0.0116118	0.118221	0.102421	CCR1/PADI2/CXCL10/PF4V1/CCL1/TREM2/CXCL9	7
GO:0120161	BP	regulation of cold-induced thermogenesis	9/459	151/18888	0.0596026	2.45267	2.82841	0.0116359	0.118221	0.102421	IL15/JAK2/IL18R1/G0S2/GADD45G/CIDEA/NOVA2/DIO2/ZNF423	9
GO:0051101	BP	regulation of DNA binding	6/459	78/18888	0.0769231	3.16541	3.02434	0.0117485	0.119072	0.103158	IFI16/JAK2/TRIM6/SUMO1/SOX11/ZBTB7A	6
GO:0002755	BP	MyD88-dependent toll-like receptor signaling pathway	3/459	20/18888	0.15	6.17255	3.65253	0.011951	0.119077	0.103162	IRF1/IRAK3/IRF7	3
GO:0051767	BP	nitric-oxide synthase biosynthetic process	3/459	20/18888	0.15	6.17255	3.65253	0.011951	0.119077	0.103162	STAT1/JAK2/AKAP12	3
GO:0051769	BP	regulation of nitric-oxide synthase biosynthetic process	3/459	20/18888	0.15	6.17255	3.65253	0.011951	0.119077	0.103162	STAT1/JAK2/AKAP12	3
GO:0055093	BP	response to hyperoxia	3/459	20/18888	0.15	6.17255	3.65253	0.011951	0.119077	0.103162	POLB/SOD2/FAS	3
GO:0060340	BP	positive regulation of type I interferon-mediated signaling pathway	3/459	20/18888	0.15	6.17255	3.65253	0.011951	0.119077	0.103162	ZBP1/IRF7/TRIM6	3
GO:1901739	BP	regulation of myoblast fusion	3/459	20/18888	0.15	6.17255	3.65253	0.011951	0.119077	0.103162	CXCL10/MAPK14/CXCL9	3
GO:2001185	BP	regulation of CD8-positive, alpha-beta T cell activation	3/459	20/18888	0.15	6.17255	3.65253	0.011951	0.119077	0.103162	IRF1/CD274/SOCS1	3
GO:0071276	BP	cellular response to cadmium ion	4/459	37/18888	0.108108	4.44868	3.31378	0.0120644	0.119918	0.10389	MT2A/MT1A/MT1G/SUMO1	4
GO:0106106	BP	cold-induced thermogenesis	9/459	152/18888	0.0592105	2.43653	2.80631	0.0121119	0.120062	0.104015	IL15/JAK2/IL18R1/G0S2/GADD45G/CIDEA/NOVA2/DIO2/ZNF423	9
GO:0030100	BP	regulation of endocytosis	14/459	291/18888	0.04811	1.97974	2.65811	0.0121371	0.120062	0.104015	FCGR1A/IL15/ATG3/FCER1G/GAS6/PLSCR1/DYSF/C2/MCTP1/IL15RA/LRP1/TF/HPCA/TREM2	14
GO:0061900	BP	glial cell activation	5/459	57/18888	0.0877193	3.60968	3.11404	0.012319	0.12157	0.105322	IL1B/JAK2/LRP1/C1QA/TREM2	5
GO:0070661	BP	leukocyte proliferation	16/459	352/18888	0.0454545	1.87047	2.60168	0.0126842	0.124874	0.108185	TNFSF13B/IL15/IRF1/CD274/IL1B/JAK2/BCL6/CD38/FCGR3A/PDCD1LG2/IL27/ARG1/SOS1/CHRNB2/SOX11/TREM2	16
GO:0070167	BP	regulation of biomineral tissue development	7/459	103/18888	0.0679612	2.79662	2.88541	0.0128408	0.126115	0.109259	GAS6/CCR1/ISG15/VDR/TMEM119/TRPM4/GPM6B	7
GO:0002761	BP	regulation of myeloid leukocyte differentiation	8/459	128/18888	0.0625	2.5719	2.81611	0.012995	0.127326	0.110309	CEACAM1/TNFAIP6/MAFB/IRF7/CCR1/C1QC/MITF/TREM2	8
GO:0099024	BP	plasma membrane invagination	5/459	58/18888	0.0862069	3.54744	3.06641	0.0132196	0.129026	0.111781	FCGR1A/ABCA1/MARCO/MSR1/TREM2	5
GO:0046688	BP	response to copper ion	4/459	38/18888	0.105263	4.33161	3.24435	0.013231	0.129026	0.111781	MT2A/MT1A/MT1G/ATP7B	4
GO:0002027	BP	regulation of heart rate	7/459	104/18888	0.0673077	2.76973	2.85606	0.0134891	0.131232	0.113693	GCH1/ADM/KCNJ2/DSC2/SCN4B/TRPM4/ANK2	7
GO:0050868	BP	negative regulation of T cell activation	8/459	129/18888	0.0620155	2.55196	2.7913	0.0135703	0.131382	0.113823	IRF1/DUSP3/CD274/SOCS1/BCL6/PDCD1LG2/ARG1/JAK3	8
GO:0045807	BP	positive regulation of endocytosis	9/459	155/18888	0.0580645	2.38937	2.74106	0.0136272	0.131382	0.113823	FCGR1A/IL15/FCER1G/GAS6/C2/IL15RA/LRP1/TF/TREM2	9
GO:0050765	BP	negative regulation of phagocytosis	3/459	21/18888	0.142857	5.87862	3.53014	0.0136956	0.131382	0.113823	ATG3/PLSCR1/DYSF	3
GO:0071605	BP	monocyte chemotactic protein-1 production	3/459	21/18888	0.142857	5.87862	3.53014	0.0136956	0.131382	0.113823	IL1B/OAS3/OAS1	3
GO:0071637	BP	regulation of monocyte chemotactic protein-1 production	3/459	21/18888	0.142857	5.87862	3.53014	0.0136956	0.131382	0.113823	IL1B/OAS3/OAS1	3
GO:0097501	BP	stress response to metal ion	3/459	21/18888	0.142857	5.87862	3.53014	0.0136956	0.131382	0.113823	MT2A/MT1A/MT1G	3
GO:0038066	BP	p38MAPK cascade	5/459	59/18888	0.0847458	3.48732	3.01981	0.0141636	0.135557	0.117439	GADD45B/IL1B/GADD45G/MAPK14/TREM2	5
GO:0001659	BP	temperature homeostasis	10/459	183/18888	0.0546448	2.24865	2.67871	0.0142355	0.135929	0.117762	IL15/IL1B/JAK2/IL18R1/G0S2/GADD45G/CIDEA/NOVA2/DIO2/ZNF423	10
GO:0097242	BP	amyloid-beta clearance	4/459	39/18888	0.102564	4.22055	3.17727	0.0144671	0.137821	0.119401	MARCO/MSR1/LRP1/TREM2	4
GO:0051345	BP	positive regulation of hydrolase activity	20/459	482/18888	0.0414938	1.70748	2.48311	0.0146408	0.139155	0.120557	PSME2/CASP1/AIM2/TNFSF10/IFI16/JAK2/NLRC4/FAS/ASPH/GPLD1/CAV2/SOS1/CASP8AP2/TBC1D8B/COL4A3/CCL1/RTN4R/EPHA2/RGS9/RAP1GAP	20
GO:0051251	BP	positive regulation of lymphocyte activation	15/459	328/18888	0.0457317	1.88187	2.54268	0.0147443	0.139439	0.120803	TNFSF13B/IL15/CD274/IL1B/JAK2/SOCS1/SMARCD3/GAS6/BCL6/CD38/FCGR3A/IL15RA/PDCD1LG2/VNN1/CHRNB2	15
GO:0030500	BP	regulation of bone mineralization	6/459	82/18888	0.0731707	3.011	2.8801	0.0147813	0.139439	0.120803	CCR1/ISG15/VDR/TMEM119/TRPM4/GPM6B	6
GO:0018108	BP	peptidyl-tyrosine phosphorylation	13/459	269/18888	0.0483271	1.98868	2.57745	0.0148059	0.139439	0.120803	FCGR1A/PARP9/IL15/PARP14/JAK2/SOCS1/OSM/SOCS3/SAMSN1/PDGFA/JAK3/CLEC6A/TREM2	13
GO:0032868	BP	response to insulin	13/459	269/18888	0.0483271	1.98868	2.57745	0.0148059	0.139439	0.120803	STAT1/TNFSF10/SORT1/CEACAM1/ADM/IL1B/SOCS1/SOCS3/FUT7/MAPK14/GPLD1/CAV2/SOS1	13
GO:0002285	BP	lymphocyte activation involved in immune response	11/459	212/18888	0.0518868	2.13516	2.62313	0.0148931	0.139941	0.121238	CEACAM1/FCER1G/NBN/CLEC4D/SOCS3/BCL6/IL18R1/FCGR3A/IL27/JAK3/TMEM98	11
GO:0001913	BP	T cell mediated cytotoxicity	5/459	60/18888	0.0833333	3.42919	2.97422	0.0151518	0.141726	0.122784	CEACAM1/TAP2/MICB/MR1/RAET1E	5
GO:0046686	BP	response to cadmium ion	5/459	60/18888	0.0833333	3.42919	2.97422	0.0151518	0.141726	0.122784	SOD2/MT2A/MT1A/MT1G/SUMO1	5
GO:0042098	BP	T cell proliferation	11/459	213/18888	0.0516432	2.12513	2.60616	0.0153742	0.143472	0.124296	TNFSF13B/IL15/IRF1/CD274/IL1B/JAK2/BCL6/PDCD1LG2/IL27/ARG1/SOS1	11
GO:0010466	BP	negative regulation of peptidase activity	8/459	132/18888	0.0606061	2.49396	2.71827	0.015408	0.143472	0.124296	SERPING1/IFI16/GAS6/SIAH2/LAMP3/NAIP/LRP1/SPOCK3	8
GO:0002837	BP	regulation of immune response to tumor cell	3/459	22/18888	0.136364	5.61141	3.4154	0.0155772	0.14375	0.124537	CEACAM1/CD274/MR1	3
GO:0032069	BP	regulation of nuclease activity	3/459	22/18888	0.136364	5.61141	3.4154	0.0155772	0.14375	0.124537	OAS3/OAS1/OASL	3
GO:0060713	BP	labyrinthine layer morphogenesis	3/459	22/18888	0.136364	5.61141	3.4154	0.0155772	0.14375	0.124537	ADM/SOCS3/FZD5	3
GO:0061687	BP	detoxification of inorganic compound	3/459	22/18888	0.136364	5.61141	3.4154	0.0155772	0.14375	0.124537	MT2A/MT1A/MT1G	3
GO:0018212	BP	peptidyl-tyrosine modification	13/459	271/18888	0.0479705	1.974	2.54874	0.0156516	0.144113	0.124852	FCGR1A/PARP9/IL15/PARP14/JAK2/SOCS1/OSM/SOCS3/SAMSN1/PDGFA/JAK3/CLEC6A/TREM2	13
GO:0001916	BP	positive regulation of T cell mediated cytotoxicity	4/459	40/18888	0.1	4.11503	3.11241	0.0157738	0.144272	0.12499	TAP2/MICB/MR1/RAET1E	4
GO:0045429	BP	positive regulation of nitric oxide biosynthetic process	4/459	40/18888	0.1	4.11503	3.11241	0.0157738	0.144272	0.12499	IL1B/JAK2/SOD2/DDAH2	4
GO:0052652	BP	cyclic purine nucleotide metabolic process	4/459	40/18888	0.1	4.11503	3.11241	0.0157738	0.144272	0.12499	ADCY3/PDE9A/PDE4A/EPHA2	4
GO:0014902	BP	myotube differentiation	8/459	133/18888	0.0601504	2.47521	2.69437	0.0160588	0.146554	0.126967	SORT1/CXCL10/MAPK14/CAV2/TBX1/TMEM119/RPL3L/CXCL9	8
GO:0002820	BP	negative regulation of adaptive immune response	5/459	61/18888	0.0819672	3.37298	2.92958	0.0161851	0.147056	0.127402	CEACAM1/BCL6/SAMSN1/ARG1/JAK3	5
GO:0086002	BP	cardiac muscle cell action potential involved in contraction	5/459	61/18888	0.0819672	3.37298	2.92958	0.0161851	0.147056	0.127402	KCNJ2/DSC2/SCN4B/TRPM4/ANK2	5
GO:0039531	BP	regulation of cytoplasmic pattern recognition receptor signaling pathway	7/459	108/18888	0.0648148	2.66715	2.74205	0.016318	0.147938	0.128166	GBP5/GBP2/WDFY1/RSAD2/OASL/DDX60/TREM2	7
GO:1901888	BP	regulation of cell junction assembly	11/459	215/18888	0.0511628	2.10537	2.5725	0.0163712	0.148095	0.128301	DUSP3/IL1B/LRRN3/MYOC/CHRNB2/FZD5/EPHA2/LRRC24/GPM6B/ICAM5/CNTNAP2	11
GO:0048771	BP	tissue remodeling	10/459	188/18888	0.0531915	2.18885	2.58536	0.0168893	0.152447	0.132072	CEACAM1/IL15/CD38/VDR/MITF/TF/TMEM119/EPHA2/SPP1/ELF3	10
GO:0071214	BP	cellular response to abiotic stimulus	15/459	334/18888	0.0449102	1.84807	2.46787	0.0170945	0.153145	0.132677	CASP1/IRF1/IFI16/CASP5/IL1B/TLR5/KCNJ2/FAS/MAPK14/GPLD1/KCNK4/CASP8AP2/HPCA/LRRC8E/RGS9	15
GO:0104004	BP	cellular response to environmental stimulus	15/459	334/18888	0.0449102	1.84807	2.46787	0.0170945	0.153145	0.132677	CASP1/IRF1/IFI16/CASP5/IL1B/TLR5/KCNJ2/FAS/MAPK14/GPLD1/KCNK4/CASP8AP2/HPCA/LRRC8E/RGS9	15
GO:0002478	BP	antigen processing and presentation of exogenous peptide antigen	4/459	41/18888	0.097561	4.01467	3.04963	0.0171523	0.153145	0.132677	FCGR1A/TAP2/FCER1G/IFI30	4
GO:0009187	BP	cyclic nucleotide metabolic process	4/459	41/18888	0.097561	4.01467	3.04963	0.0171523	0.153145	0.132677	ADCY3/PDE9A/PDE4A/EPHA2	4
GO:1904407	BP	positive regulation of nitric oxide metabolic process	4/459	41/18888	0.097561	4.01467	3.04963	0.0171523	0.153145	0.132677	IL1B/JAK2/SOD2/DDAH2	4
GO:0000768	BP	syncytium formation by plasma membrane fusion	5/459	62/18888	0.0806452	3.31857	2.88586	0.0172642	0.15315	0.132681	CXCL10/SBNO2/MAPK14/TREM2/CXCL9	5
GO:0034113	BP	heterotypic cell-cell adhesion	5/459	62/18888	0.0806452	3.31857	2.88586	0.0172642	0.15315	0.132681	IL1B/IL1RN/DSC2/JAM3/CEACAM6	5
GO:0140253	BP	cell-cell fusion	5/459	62/18888	0.0806452	3.31857	2.88586	0.0172642	0.15315	0.132681	CXCL10/SBNO2/MAPK14/TREM2/CXCL9	5
GO:0030218	BP	erythrocyte differentiation	8/459	135/18888	0.0592593	2.43854	2.64722	0.0174196	0.153787	0.133233	STAT1/JAK2/MAFB/BCL6/ISG15/MAPK14/DYRK3/ZBTB7A	8
GO:0002689	BP	negative regulation of leukocyte chemotaxis	3/459	23/18888	0.130435	5.36743	3.30749	0.017597	0.153787	0.133233	TNFAIP6/PADI2/SLAMF8	3
GO:0002834	BP	regulation of response to tumor cell	3/459	23/18888	0.130435	5.36743	3.30749	0.017597	0.153787	0.133233	CEACAM1/CD274/MR1	3
GO:0046058	BP	cAMP metabolic process	3/459	23/18888	0.130435	5.36743	3.30749	0.017597	0.153787	0.133233	ADCY3/PDE4A/EPHA2	3
GO:0046597	BP	negative regulation of viral entry into host cell	3/459	23/18888	0.130435	5.36743	3.30749	0.017597	0.153787	0.133233	IFITM1/IFITM3/LY6E	3
GO:0060143	BP	positive regulation of syncytium formation by plasma membrane fusion	3/459	23/18888	0.130435	5.36743	3.30749	0.017597	0.153787	0.133233	MAPK14/TREM2/CXCL9	3
GO:0071359	BP	cellular response to dsRNA	3/459	23/18888	0.130435	5.36743	3.30749	0.017597	0.153787	0.133233	IFIH1/RALB/IFIT1	3
GO:2000117	BP	negative regulation of cysteine-type endopeptidase activity	5/459	63/18888	0.0793651	3.2659	2.84302	0.0183899	0.160377	0.138943	IFI16/GAS6/SIAH2/LAMP3/NAIP	5
GO:0072337	BP	modified amino acid transport	4/459	42/18888	0.0952381	3.91908	2.98881	0.0186038	0.1619	0.140261	SLC22A4/SLC6A12/SLC22A16/FOLR3	4
GO:0043280	BP	positive regulation of cysteine-type endopeptidase activity involved in apoptotic process	7/459	111/18888	0.0630631	2.59507	2.65989	0.0186985	0.162382	0.140679	CASP1/TNFSF10/JAK2/NLRC4/FAS/CASP8AP2/COL4A3	7
GO:0007188	BP	adenylate cyclase-modulating G protein-coupled receptor signaling pathway	12/459	249/18888	0.0481928	1.98315	2.46459	0.0191253	0.16574	0.143588	ADM/ABCA1/CXCL10/MARCO/ADCY3/TBXA2R/GPR171/NPY2R/AKAP12/PDE4A/CXCL9/SCTR	12
GO:0033077	BP	T cell differentiation in thymus	6/459	87/18888	0.0689655	2.83795	2.71169	0.0192869	0.165924	0.143748	IL1B/MAFB/MR1/VNN1/SOS1/FZD5	6
GO:0034103	BP	regulation of tissue remodeling	6/459	87/18888	0.0689655	2.83795	2.71169	0.0192869	0.165924	0.143748	CEACAM1/IL15/CD38/TF/TMEM119/SPP1	6
GO:0098586	BP	cellular response to virus	6/459	87/18888	0.0689655	2.83795	2.71169	0.0192869	0.165924	0.143748	JAK2/IFIH1/OAS1/CXCL10/MAPK14/TRIM6	6
GO:0022407	BP	regulation of cell-cell adhesion	20/459	496/18888	0.0403226	1.65929	2.34822	0.0193075	0.165924	0.143748	CEACAM1/TNFSF13B/IL15/IRF1/DUSP3/CD274/IL1B/JAK2/SOCS1/IL1RN/SMARCD3/BCL6/FUT7/MAPK14/PDCD1LG2/VNN1/ARG1/CEACAM6/JAK3/CHST2	20
GO:0098742	BP	cell-cell adhesion via plasma-membrane adhesion molecules	13/459	279/18888	0.046595	1.9174	2.43633	0.0194073	0.166434	0.14419	CEACAM1/IL1RN/SCARF1/MAPK14/DSC2/DSC1/MPZ/CEACAM6/UNC5D/LRRC4C/PCDHB12/PCDHB11/PCDHB16	13
GO:0045833	BP	negative regulation of lipid metabolic process	7/459	112/18888	0.0625	2.5719	2.6331	0.0195434	0.166651	0.144377	CEACAM1/IL1B/PDGFA/GPLD1/ERLIN1/CIDEA/NR0B1	7
GO:1905954	BP	positive regulation of lipid localization	7/459	112/18888	0.0625	2.5719	2.6331	0.0195434	0.166651	0.144377	IL1B/ABCA1/MSR1/LRP1/CIDEA/SPP1/TREM2	7
GO:0048524	BP	positive regulation of viral process	5/459	64/18888	0.078125	3.21487	2.80104	0.019563	0.166651	0.144377	TRIM21/SRPK1/IFIT1/GBP7/TYRO3	5
GO:0032727	BP	positive regulation of interferon-alpha production	3/459	24/18888	0.125	5.14379	3.2057	0.0197557	0.166651	0.144377	STAT1/IFIH1/IRF7	3
GO:0034114	BP	regulation of heterotypic cell-cell adhesion	3/459	24/18888	0.125	5.14379	3.2057	0.0197557	0.166651	0.144377	IL1B/IL1RN/CEACAM6	3
GO:0051152	BP	positive regulation of smooth muscle cell differentiation	3/459	24/18888	0.125	5.14379	3.2057	0.0197557	0.166651	0.144377	SOD2/SMARCD3/OLFM2	3
GO:0060706	BP	cell differentiation involved in embryonic placenta development	3/459	24/18888	0.125	5.14379	3.2057	0.0197557	0.166651	0.144377	STK3/FZD5/E2F7	3
GO:0071294	BP	cellular response to zinc ion	3/459	24/18888	0.125	5.14379	3.2057	0.0197557	0.166651	0.144377	MT2A/MT1A/MT1G	3
GO:0045124	BP	regulation of bone resorption	4/459	43/18888	0.0930233	3.82794	2.92983	0.0201291	0.169109	0.146507	CD38/TF/TMEM119/SPP1	4
GO:0045663	BP	positive regulation of myoblast differentiation	4/459	43/18888	0.0930233	3.82794	2.92983	0.0201291	0.169109	0.146507	SMARCD3/MAPK14/RANBP3L/CXCL9	4
GO:0051222	BP	positive regulation of protein transport	12/459	251/18888	0.0478088	1.96735	2.43483	0.0202176	0.169507	0.146852	IL1B/JAK2/GAS6/CD38/SYTL4/MAPK14/GPLD1/SLC35D3/NKX6-1/TRPM4/APBB1/TREM2	12
GO:0071466	BP	cellular response to xenobiotic stimulus	10/459	194/18888	0.0515464	2.12115	2.47714	0.0205374	0.17184	0.148873	AIM2/IL1B/GAS6/ABCA1/S100A12/GPLD1/CYP2C19/PDE4A/SLC28A3/CMBL	10
GO:0010324	BP	membrane invagination	5/459	65/18888	0.0769231	3.16541	2.75987	0.0207841	0.173201	0.150052	FCGR1A/ABCA1/MARCO/MSR1/TREM2	5
GO:0042058	BP	regulation of epidermal growth factor receptor signaling pathway	5/459	65/18888	0.0769231	3.16541	2.75987	0.0207841	0.173201	0.150052	CEACAM1/RHBDF2/DUSP3/RALB/SOS1	5
GO:0014002	BP	astrocyte development	4/459	44/18888	0.0909091	3.74094	2.87261	0.0217293	0.179626	0.155619	IL1B/LRP1/C1QA/TREM2	4
GO:0030501	BP	positive regulation of bone mineralization	4/459	44/18888	0.0909091	3.74094	2.87261	0.0217293	0.179626	0.155619	ISG15/VDR/TMEM119/GPM6B	4
GO:0030890	BP	positive regulation of B cell proliferation	4/459	44/18888	0.0909091	3.74094	2.87261	0.0217293	0.179626	0.155619	TNFSF13B/BCL6/CD38/CHRNB2	4
GO:0051602	BP	response to electrical stimulus	4/459	44/18888	0.0909091	3.74094	2.87261	0.0217293	0.179626	0.155619	SOD2/AKAP12/HPCA/GJB6	4
GO:0002070	BP	epithelial cell maturation	3/459	25/18888	0.12	4.93804	3.10944	0.0220537	0.179787	0.155758	TYMS/NKX6-1/FZD5	3
GO:0002475	BP	antigen processing and presentation via MHC class Ib	3/459	25/18888	0.12	4.93804	3.10944	0.0220537	0.179787	0.155758	TAP2/MICB/RAET1E	3
GO:0010878	BP	cholesterol storage	3/459	25/18888	0.12	4.93804	3.10944	0.0220537	0.179787	0.155758	ABCA1/MSR1/TREM2	3
GO:0050860	BP	negative regulation of T cell receptor signaling pathway	3/459	25/18888	0.12	4.93804	3.10944	0.0220537	0.179787	0.155758	GBP1/CEACAM1/DUSP3	3
GO:0006949	BP	syncytium formation	5/459	66/18888	0.0757576	3.11745	2.7195	0.0220538	0.179787	0.155758	CXCL10/SBNO2/MAPK14/TREM2/CXCL9	5
GO:0042531	BP	positive regulation of tyrosine phosphorylation of STAT protein	5/459	66/18888	0.0757576	3.11745	2.7195	0.0220538	0.179787	0.155758	PARP9/IL15/PARP14/JAK2/OSM	5
GO:1901224	BP	positive regulation of non-canonical NF-kappaB signal transduction	5/459	66/18888	0.0757576	3.11745	2.7195	0.0220538	0.179787	0.155758	IFI35/IL1B/IL18R1/RTKN2/TREM2	5
GO:0046634	BP	regulation of alpha-beta T cell activation	7/459	115/18888	0.0608696	2.5048	2.55446	0.0222375	0.18057	0.156437	IRF1/CD274/JAK2/SOCS1/BCL6/IL27/JAK3	7
GO:0051099	BP	positive regulation of binding	7/459	115/18888	0.0608696	2.5048	2.55446	0.0222375	0.18057	0.156437	PARP9/TRIM21/STK3/RALB/TRIM6/BAMBI/LRP1	7
GO:0046849	BP	bone remodeling	6/459	90/18888	0.0666667	2.74336	2.6163	0.0223971	0.181509	0.15725	CD38/MITF/TF/TMEM119/EPHA2/SPP1	6
GO:0050921	BP	positive regulation of chemotaxis	8/459	142/18888	0.056338	2.31833	2.48857	0.0228354	0.1832	0.158715	GAS6/C3AR1/CCR1/CXCL10/SUCNR1/CREB3/CCL1/TREM2	8
GO:0002883	BP	regulation of hypersensitivity	2/459	10/18888	0.2	8.23007	3.60912	0.0233045	0.1832	0.158715	FCGR1A/FUT7	2
GO:0032988	BP	protein-RNA complex disassembly	2/459	10/18888	0.2	8.23007	3.60912	0.0233045	0.1832	0.158715	TRIM21/DYRK3	2
GO:0034351	BP	negative regulation of glial cell apoptotic process	2/459	10/18888	0.2	8.23007	3.60912	0.0233045	0.1832	0.158715	GAS6/TREM2	2
GO:0035771	BP	interleukin-4-mediated signaling pathway	2/459	10/18888	0.2	8.23007	3.60912	0.0233045	0.1832	0.158715	PARP14/JAK3	2
GO:0048703	BP	embryonic viscerocranium morphogenesis	2/459	10/18888	0.2	8.23007	3.60912	0.0233045	0.1832	0.158715	LHX1/TBX1	2
GO:0060068	BP	vagina development	2/459	10/18888	0.2	8.23007	3.60912	0.0233045	0.1832	0.158715	LHX1/TYRO3	2
GO:0060397	BP	growth hormone receptor signaling pathway via JAK-STAT	2/459	10/18888	0.2	8.23007	3.60912	0.0233045	0.1832	0.158715	JAK2/JAK3	2
GO:0060717	BP	chorion development	2/459	10/18888	0.2	8.23007	3.60912	0.0233045	0.1832	0.158715	FZD5/E2F7	2
GO:0070391	BP	response to lipoteichoic acid	2/459	10/18888	0.2	8.23007	3.60912	0.0233045	0.1832	0.158715	MAPK14/TREM2	2
GO:0071223	BP	cellular response to lipoteichoic acid	2/459	10/18888	0.2	8.23007	3.60912	0.0233045	0.1832	0.158715	MAPK14/TREM2	2
GO:1900246	BP	positive regulation of RIG-I signaling pathway	2/459	10/18888	0.2	8.23007	3.60912	0.0233045	0.1832	0.158715	OASL/DDX60	2
GO:1903596	BP	regulation of gap junction assembly	2/459	10/18888	0.2	8.23007	3.60912	0.0233045	0.1832	0.158715	IL1B/CNTNAP2	2
GO:2000425	BP	regulation of apoptotic cell clearance	2/459	10/18888	0.2	8.23007	3.60912	0.0233045	0.1832	0.158715	C2/TREM2	2
GO:2000508	BP	regulation of dendritic cell chemotaxis	2/459	10/18888	0.2	8.23007	3.60912	0.0233045	0.1832	0.158715	GAS6/SLAMF8	2
GO:0014014	BP	negative regulation of gliogenesis	4/459	45/18888	0.0888889	3.65781	2.81703	0.0234051	0.1832	0.158715	NKX6-1/SOX11/TREM2/TMEM98	4
GO:0046636	BP	negative regulation of alpha-beta T cell activation	4/459	45/18888	0.0888889	3.65781	2.81703	0.0234051	0.1832	0.158715	CD274/SOCS1/BCL6/JAK3	4
GO:1900744	BP	regulation of p38MAPK cascade	4/459	45/18888	0.0888889	3.65781	2.81703	0.0234051	0.1832	0.158715	GADD45B/IL1B/GADD45G/TREM2	4
GO:0051897	BP	positive regulation of phosphatidylinositol 3-kinase/protein kinase B signal transduction	9/459	171/18888	0.0526316	2.16581	2.41682	0.0241668	0.188803	0.163569	JAK2/HPSE/OSM/STK3/GAS6/PIK3AP1/PDGFA/MYOC/TREM2	9
GO:0002053	BP	positive regulation of mesenchymal cell proliferation	3/459	26/18888	0.115385	4.74811	3.01816	0.0244911	0.189898	0.164518	STAT1/PDGFA/TBX1	3
GO:0010460	BP	positive regulation of heart rate	3/459	26/18888	0.115385	4.74811	3.01816	0.0244911	0.189898	0.164518	GCH1/ADM/TRPM4	3
GO:0046639	BP	negative regulation of alpha-beta T cell differentiation	3/459	26/18888	0.115385	4.74811	3.01816	0.0244911	0.189898	0.164518	SOCS1/BCL6/JAK3	3
GO:0071280	BP	cellular response to copper ion	3/459	26/18888	0.115385	4.74811	3.01816	0.0244911	0.189898	0.164518	MT2A/MT1A/MT1G	3
GO:0034101	BP	erythrocyte homeostasis	8/459	144/18888	0.0555556	2.28613	2.44496	0.0245789	0.190221	0.164798	STAT1/JAK2/MAFB/BCL6/ISG15/MAPK14/DYRK3/ZBTB7A	8
GO:0097193	BP	intrinsic apoptotic signaling pathway	14/459	319/18888	0.0438871	1.80597	2.29117	0.0247105	0.190882	0.16537	POLB/CASP4/IFI16/JAK2/SOD2/NBN/MUC1/VNN1/BCL2A1/CREB3/CREB3L1/RTKN2/EPHA2/TREM2	14
GO:0002920	BP	regulation of humoral immune response	4/459	46/18888	0.0869565	3.57829	2.76302	0.0251573	0.191826	0.166188	SERPING1/IL1B/CD59/TREM2	4
GO:0042398	BP	cellular modified amino acid biosynthetic process	4/459	46/18888	0.0869565	3.57829	2.76302	0.0251573	0.191826	0.166188	GCH1/PLSCR1/PLOD2/CHAC2	4
GO:0045646	BP	regulation of erythrocyte differentiation	4/459	46/18888	0.0869565	3.57829	2.76302	0.0251573	0.191826	0.166188	STAT1/MAFB/ISG15/MAPK14	4
GO:0046633	BP	alpha-beta T cell proliferation	4/459	46/18888	0.0869565	3.57829	2.76302	0.0251573	0.191826	0.166188	IL15/IRF1/CD274/JAK2	4
GO:0140467	BP	integrated stress response signaling	4/459	46/18888	0.0869565	3.57829	2.76302	0.0251573	0.191826	0.166188	BATF2/MAFB/HERC5/CREB3	4
GO:0050863	BP	regulation of T cell activation	16/459	382/18888	0.0418848	1.72357	2.25473	0.0251582	0.191826	0.166188	TNFSF13B/IL15/IRF1/DUSP3/CD274/IL1B/JAK2/SOCS1/SMARCD3/BCL6/PDCD1LG2/IL27/VNN1/ARG1/SOS1/JAK3	16
GO:1903037	BP	regulation of leukocyte cell-cell adhesion	16/459	382/18888	0.0418848	1.72357	2.25473	0.0251582	0.191826	0.166188	TNFSF13B/IL15/IRF1/DUSP3/CD274/IL1B/JAK2/SOCS1/SMARCD3/BCL6/FUT7/PDCD1LG2/VNN1/ARG1/JAK3/CHST2	16
GO:0042391	BP	regulation of membrane potential	18/459	446/18888	0.0403587	1.66078	2.22871	0.0253763	0.193131	0.167319	GLRX/SOD2/KCNJ2/DSC2/CACNA1I/SUMO1/SHANK1/KCNK4/MYOC/CHRNB2/CHRNB3/GRIN3A/SCN4B/TRPM4/GRIK5/KCNK5/ANK2/TREM2	18
GO:0002690	BP	positive regulation of leukocyte chemotaxis	6/459	93/18888	0.0645161	2.65486	2.52475	0.0258286	0.196212	0.169987	GAS6/C3AR1/CCR1/CXCL10/CREB3/CCL1	6
GO:1901607	BP	alpha-amino acid biosynthetic process	5/459	69/18888	0.0724638	2.98191	2.60284	0.0261614	0.198069	0.171597	SDSL/PLOD2/BCAT1/GLS2/ADI1	5
GO:0045861	BP	negative regulation of proteolysis	11/459	231/18888	0.047619	1.95954	2.31571	0.0261692	0.198069	0.171597	SERPING1/IFI16/GAS6/SIAH2/NLRP7/LAMP3/NAIP/USP25/LRP1/SPOCK3/TMEM98	11
GO:0043086	BP	negative regulation of catalytic activity	18/459	449/18888	0.0400891	1.64968	2.19882	0.0268826	0.200818	0.173978	SERPING1/PARP9/SORT1/CEACAM1/DUSP3/IFI16/IL1B/IRAK3/GAS6/SIAH2/IFIT1/LAMP3/NAIP/HP/LIMK1/LRP1/USP44/SPOCK3	18
GO:0006953	BP	acute-phase response	4/459	47/18888	0.0851064	3.50216	2.71049	0.0269864	0.200818	0.173978	IL1B/APOL2/PLSCR1/HP	4
GO:0010830	BP	regulation of myotube differentiation	4/459	47/18888	0.0851064	3.50216	2.71049	0.0269864	0.200818	0.173978	MAPK14/TBX1/TMEM119/RPL3L	4
GO:0050732	BP	negative regulation of peptidyl-tyrosine phosphorylation	4/459	47/18888	0.0851064	3.50216	2.71049	0.0269864	0.200818	0.173978	PARP14/SOCS1/SOCS3/SAMSN1	4
GO:0140894	BP	endolysosomal toll-like receptor signaling pathway	4/459	47/18888	0.0851064	3.50216	2.71049	0.0269864	0.200818	0.173978	WDFY1/RSAD2/OAS1/PIK3AP1	4
GO:0098739	BP	import across plasma membrane	10/459	203/18888	0.0492611	2.02711	2.32196	0.0270427	0.200818	0.173978	KCNJ15/CACNA1E/SLC22A4/KCNJ2/CACNA1I/TRPM4/KCNK5/LRRC8E/SLC15A1/PPP3R2	10
GO:0019915	BP	lipid storage	6/459	94/18888	0.0638298	2.62662	2.49503	0.0270458	0.200818	0.173978	IL1B/ABCA1/GM2A/MSR1/CIDEA/TREM2	6
GO:0010875	BP	positive regulation of cholesterol efflux	3/459	27/18888	0.111111	4.57226	2.93143	0.0270678	0.200818	0.173978	ABCA1/LRP1/TREM2	3
GO:0036296	BP	response to increased oxygen levels	3/459	27/18888	0.111111	4.57226	2.93143	0.0270678	0.200818	0.173978	POLB/SOD2/FAS	3
GO:0039529	BP	RIG-I signaling pathway	3/459	27/18888	0.111111	4.57226	2.93143	0.0270678	0.200818	0.173978	OAS3/OASL/DDX60	3
GO:0060669	BP	embryonic placenta morphogenesis	3/459	27/18888	0.111111	4.57226	2.93143	0.0270678	0.200818	0.173978	ADM/SOCS3/FZD5	3
GO:0050714	BP	positive regulation of protein secretion	8/459	147/18888	0.0544218	2.23947	2.38087	0.0273656	0.202662	0.175576	JAK2/CD38/SYTL4/GPLD1/NKX6-1/TRPM4/APBB1/TREM2	8
GO:0010887	BP	negative regulation of cholesterol storage	2/459	11/18888	0.181818	7.48188	3.39365	0.0280313	0.203215	0.176055	ABCA1/TREM2	2
GO:0010982	BP	regulation of high-density lipoprotein particle clearance	2/459	11/18888	0.181818	7.48188	3.39365	0.0280313	0.203215	0.176055	GPLD1/TREM2	2
GO:0010986	BP	positive regulation of lipoprotein particle clearance	2/459	11/18888	0.181818	7.48188	3.39365	0.0280313	0.203215	0.176055	GPLD1/TREM2	2
GO:0034154	BP	toll-like receptor 7 signaling pathway	2/459	11/18888	0.181818	7.48188	3.39365	0.0280313	0.203215	0.176055	RSAD2/PIK3AP1	2
GO:0035090	BP	maintenance of apical/basal cell polarity	2/459	11/18888	0.181818	7.48188	3.39365	0.0280313	0.203215	0.176055	LIN7A/ANK1	2
GO:0042048	BP	olfactory behavior	2/459	11/18888	0.181818	7.48188	3.39365	0.0280313	0.203215	0.176055	ADCY3/SHANK1	2
GO:0045199	BP	maintenance of epithelial cell apical/basal polarity	2/459	11/18888	0.181818	7.48188	3.39365	0.0280313	0.203215	0.176055	LIN7A/ANK1	2
GO:0045625	BP	regulation of T-helper 1 cell differentiation	2/459	11/18888	0.181818	7.48188	3.39365	0.0280313	0.203215	0.176055	IL27/JAK3	2
GO:0086016	BP	AV node cell action potential	2/459	11/18888	0.181818	7.48188	3.39365	0.0280313	0.203215	0.176055	SCN4B/TRPM4	2
GO:0086027	BP	AV node cell to bundle of His cell signaling	2/459	11/18888	0.181818	7.48188	3.39365	0.0280313	0.203215	0.176055	SCN4B/TRPM4	2
GO:1904181	BP	positive regulation of membrane depolarization	2/459	11/18888	0.181818	7.48188	3.39365	0.0280313	0.203215	0.176055	MYOC/TRPM4	2
GO:1904238	BP	pericyte cell differentiation	2/459	11/18888	0.181818	7.48188	3.39365	0.0280313	0.203215	0.176055	ACTA2/EPHA2	2
GO:0046330	BP	positive regulation of JNK cascade	6/459	95/18888	0.0631579	2.59897	2.4657	0.0283005	0.204742	0.177378	GADD45B/IL1B/STK3/GADD45G/NAIP/MYOC	6
GO:1903038	BP	negative regulation of leukocyte cell-cell adhesion	8/459	148/18888	0.0540541	2.22434	2.35986	0.0283412	0.204742	0.177378	IRF1/DUSP3/CD274/SOCS1/BCL6/PDCD1LG2/ARG1/JAK3	8
GO:0048469	BP	cell maturation	10/459	205/18888	0.0487805	2.00733	2.28857	0.0286678	0.206739	0.179108	IL15/B4GALT5/SCARF1/TYMS/MYOC/NKX6-1/FZD5/C1QA/ZBTB7A/CNTNAP2	10
GO:0032620	BP	interleukin-17 production	4/459	48/18888	0.0833333	3.42919	2.65937	0.0288931	0.207638	0.179886	IL15/JAK2/OSM/CCL1	4
GO:0032660	BP	regulation of interleukin-17 production	4/459	48/18888	0.0833333	3.42919	2.65937	0.0288931	0.207638	0.179886	IL15/JAK2/OSM/CCL1	4
GO:0034329	BP	cell junction assembly	18/459	453/18888	0.0397351	1.63511	2.15931	0.0289947	0.208006	0.180205	DUSP3/EPB41L3/IL1B/JAM3/LAMA3/LRRN3/MYOC/CHRNB2/FZD5/EPHA2/LRRC24/GPM6B/ICAM5/ANK2/PCDHB11/GJB6/CNTNAP2/PCDHB16	18
GO:0045670	BP	regulation of osteoclast differentiation	5/459	71/18888	0.0704225	2.89791	2.52852	0.0291538	0.208784	0.180879	TNFAIP6/MAFB/CCR1/MITF/TREM2	5
GO:0002262	BP	myeloid cell homeostasis	9/459	177/18888	0.0508475	2.09239	2.30437	0.0293142	0.209033	0.181096	STAT1/JAK2/MAFB/BCL6/ISG15/MAPK14/JAM3/DYRK3/ZBTB7A	9
GO:0001508	BP	action potential	8/459	149/18888	0.0536913	2.20941	2.33901	0.0293407	0.209033	0.181096	KCNJ2/DSC2/CACNA1I/SUMO1/CHRNB2/SCN4B/TRPM4/ANK2	8
GO:0050768	BP	negative regulation of neurogenesis	8/459	149/18888	0.0536913	2.20941	2.33901	0.0293407	0.209033	0.181096	DYNLT1/IL1B/NKX6-1/RTN4R/SOX11/SPP1/TREM2/TMEM98	8
GO:0006760	BP	folic acid-containing compound metabolic process	3/459	28/18888	0.107143	4.40896	2.84884	0.0297834	0.209653	0.181632	GCH1/MTHFD2/TYMS	3
GO:0032770	BP	positive regulation of monooxygenase activity	3/459	28/18888	0.107143	4.40896	2.84884	0.0297834	0.209653	0.181632	GCH1/IL1B/VDR	3
GO:0036037	BP	CD8-positive, alpha-beta T cell activation	3/459	28/18888	0.107143	4.40896	2.84884	0.0297834	0.209653	0.181632	IRF1/CD274/SOCS1	3
GO:0045686	BP	negative regulation of glial cell differentiation	3/459	28/18888	0.107143	4.40896	2.84884	0.0297834	0.209653	0.181632	NKX6-1/TREM2/TMEM98	3
GO:0050995	BP	negative regulation of lipid catabolic process	3/459	28/18888	0.107143	4.40896	2.84884	0.0297834	0.209653	0.181632	IL1B/GPLD1/CIDEA	3
GO:0060575	BP	intestinal epithelial cell differentiation	3/459	28/18888	0.107143	4.40896	2.84884	0.0297834	0.209653	0.181632	C1GALT1/TYMS/FZD5	3
GO:1903901	BP	negative regulation of viral life cycle	3/459	28/18888	0.107143	4.40896	2.84884	0.0297834	0.209653	0.181632	IFITM1/IFITM3/LY6E	3
GO:0031589	BP	cell-substrate adhesion	15/459	359/18888	0.0417827	1.71937	2.17176	0.0300872	0.211431	0.183173	GBP1/DUSP3/JAK2/HPSE/GAS6/BCL6/ITGA2B/JAM3/LAMA5/CEACAM6/MYOC/NID2/OLFM4/GPM6B/TYRO3	15
GO:0001890	BP	placenta development	8/459	150/18888	0.0533333	2.19468	2.31832	0.0303642	0.213014	0.184544	ADM/STK3/SOCS3/VDR/MAPK14/FZD5/SPP1/E2F7	8
GO:0051341	BP	regulation of oxidoreductase activity	5/459	72/18888	0.0694444	2.85766	2.49233	0.0307277	0.21479	0.186083	GCH1/IL1B/VDR/SLAMF8/HP	5
GO:1901184	BP	regulation of ERBB signaling pathway	5/459	72/18888	0.0694444	2.85766	2.49233	0.0307277	0.21479	0.186083	CEACAM1/RHBDF2/DUSP3/RALB/SOS1	5
GO:0035272	BP	exocrine system development	4/459	49/18888	0.0816327	3.35921	2.60959	0.0308777	0.21479	0.186083	POLB/PDGFA/LAMA5/IGSF3	4
GO:0045581	BP	negative regulation of T cell differentiation	4/459	49/18888	0.0816327	3.35921	2.60959	0.0308777	0.21479	0.186083	IRF1/SOCS1/BCL6/JAK3	4
GO:0051150	BP	regulation of smooth muscle cell differentiation	4/459	49/18888	0.0816327	3.35921	2.60959	0.0308777	0.21479	0.186083	SOD2/SMARCD3/RBPMS2/OLFM2	4
GO:0010951	BP	negative regulation of endopeptidase activity	7/459	124/18888	0.0564516	2.323	2.33263	0.0318361	0.22061	0.191125	SERPING1/IFI16/GAS6/SIAH2/LAMP3/NAIP/SPOCK3	7
GO:0019226	BP	transmission of nerve impulse	5/459	73/18888	0.0684932	2.81852	2.45676	0.032354	0.22061	0.191125	CACNA1I/JAM3/SCN4B/CACNG7/CNTNAP2	5
GO:0003012	BP	muscle system process	18/459	459/18888	0.0392157	1.61374	2.10076	0.0323927	0.22061	0.191125	SCO2/ACTA2/IL1B/KCNJ2/ASPH/CD38/MYBPH/DSC2/MYL9/TBXA2R/PDE9A/MYOC/CNN1/CHRNB2/SCN4B/TRPM4/APBB1/ANK2	18
GO:0002418	BP	immune response to tumor cell	3/459	29/18888	0.103448	4.25693	2.77003	0.0326372	0.22061	0.191125	CEACAM1/CD274/MR1	3
GO:0098901	BP	regulation of cardiac muscle cell action potential	3/459	29/18888	0.103448	4.25693	2.77003	0.0326372	0.22061	0.191125	DSC2/TRPM4/ANK2	3
GO:0043154	BP	negative regulation of cysteine-type endopeptidase activity involved in apoptotic process	4/459	50/18888	0.08	3.29203	2.56109	0.0329408	0.22061	0.191125	GAS6/SIAH2/LAMP3/NAIP	4
GO:0043330	BP	response to exogenous dsRNA	4/459	50/18888	0.08	3.29203	2.56109	0.0329408	0.22061	0.191125	IFIH1/IRAK3/RALB/IFIT1	4
GO:0000077	BP	DNA damage checkpoint signaling	7/459	125/18888	0.056	2.30442	2.30918	0.0330498	0.22061	0.191125	FBXO6/PARP9/BRSK1/NBN/MUC1/MAPK14/E2F7	7
GO:0022612	BP	gland morphogenesis	7/459	125/18888	0.056	2.30442	2.30918	0.0330498	0.22061	0.191125	CEACAM1/POLB/VDR/PDGFA/LAMA5/EPHA2/ELF3	7
GO:0002645	BP	positive regulation of tolerance induction	2/459	12/18888	0.166667	6.85839	3.20369	0.0331049	0.22061	0.191125	CD274/IRAK3	2
GO:0010936	BP	negative regulation of macrophage cytokine production	2/459	12/18888	0.166667	6.85839	3.20369	0.0331049	0.22061	0.191125	IRAK3/EPX	2
GO:0033629	BP	negative regulation of cell adhesion mediated by integrin	2/459	12/18888	0.166667	6.85839	3.20369	0.0331049	0.22061	0.191125	MUC1/JAM3	2
GO:0034135	BP	regulation of toll-like receptor 2 signaling pathway	2/459	12/18888	0.166667	6.85839	3.20369	0.0331049	0.22061	0.191125	TLR1/TREM2	2
GO:0042117	BP	monocyte activation	2/459	12/18888	0.166667	6.85839	3.20369	0.0331049	0.22061	0.191125	DYSF/MT1G	2
GO:0045161	BP	neuronal ion channel clustering	2/459	12/18888	0.166667	6.85839	3.20369	0.0331049	0.22061	0.191125	MYOC/CNTNAP2	2
GO:0061303	BP	cornea development in camera-type eye	2/459	12/18888	0.166667	6.85839	3.20369	0.0331049	0.22061	0.191125	LIMK2/SOX11	2
GO:0070099	BP	regulation of chemokine-mediated signaling pathway	2/459	12/18888	0.166667	6.85839	3.20369	0.0331049	0.22061	0.191125	PADI2/TREM2	2
GO:0072182	BP	regulation of nephron tubule epithelial cell differentiation	2/459	12/18888	0.166667	6.85839	3.20369	0.0331049	0.22061	0.191125	STAT1/LHX1	2
GO:0072488	BP	ammonium transmembrane transport	2/459	12/18888	0.166667	6.85839	3.20369	0.0331049	0.22061	0.191125	RHCE/RHD	2
GO:0086067	BP	AV node cell to bundle of His cell communication	2/459	12/18888	0.166667	6.85839	3.20369	0.0331049	0.22061	0.191125	SCN4B/TRPM4	2
GO:0090677	BP	reversible differentiation	2/459	12/18888	0.166667	6.85839	3.20369	0.0331049	0.22061	0.191125	SOD2/OLFM2	2
GO:0097475	BP	motor neuron migration	2/459	12/18888	0.166667	6.85839	3.20369	0.0331049	0.22061	0.191125	LHX1/OLIG3	2
GO:0098911	BP	regulation of ventricular cardiac muscle cell action potential	2/459	12/18888	0.166667	6.85839	3.20369	0.0331049	0.22061	0.191125	DSC2/TRPM4	2
GO:1902043	BP	positive regulation of extrinsic apoptotic signaling pathway via death domain receptors	2/459	12/18888	0.166667	6.85839	3.20369	0.0331049	0.22061	0.191125	ATF3/STK3	2
GO:2001214	BP	positive regulation of vasculogenesis	2/459	12/18888	0.166667	6.85839	3.20369	0.0331049	0.22061	0.191125	CEACAM1/ADM	2
GO:2001267	BP	regulation of cysteine-type endopeptidase activity involved in apoptotic signaling pathway	2/459	12/18888	0.166667	6.85839	3.20369	0.0331049	0.22061	0.191125	JAK2/FAS	2
GO:0006816	BP	calcium ion transport	17/459	428/18888	0.0397196	1.63448	2.09536	0.0332908	0.221134	0.191579	CACNA1E/GAS6/CCR1/SESTD1/CXCL10/VDR/CACNA1I/CACNA2D3/CHRNB2/GRIN3A/HPCA/TRPM4/CACNG7/RGS9/ANK2/PPP3R2/CXCL9	17
GO:0042692	BP	muscle cell differentiation	17/459	428/18888	0.0397196	1.63448	2.09536	0.0332908	0.221134	0.191579	SORT1/ADM/SOD2/SMARCD3/CXCL10/MYBPH/MAPK14/MYL9/FHL2/CAV2/RBPMS2/TBX1/TMEM119/OLFM2/ANK2/RPL3L/CXCL9	17
GO:0008286	BP	insulin receptor signaling pathway	7/459	126/18888	0.0555556	2.28613	2.28595	0.034294	0.226703	0.196404	IL1B/SOCS1/SOCS3/FUT7/GPLD1/CAV2/SOS1	7
GO:0098659	BP	inorganic cation import across plasma membrane	7/459	126/18888	0.0555556	2.28613	2.28595	0.034294	0.226703	0.196404	KCNJ15/CACNA1E/KCNJ2/CACNA1I/TRPM4/KCNK5/PPP3R2	7
GO:0099587	BP	inorganic ion import across plasma membrane	7/459	126/18888	0.0555556	2.28613	2.28595	0.034294	0.226703	0.196404	KCNJ15/CACNA1E/KCNJ2/CACNA1I/TRPM4/KCNK5/PPP3R2	7
GO:0070588	BP	calcium ion transmembrane transport	14/459	334/18888	0.0419162	1.72486	2.10935	0.0345291	0.227892	0.197434	CACNA1E/GAS6/SESTD1/CXCL10/CACNA1I/CACNA2D3/GRIN3A/HPCA/TRPM4/CACNG7/RGS9/ANK2/PPP3R2/CXCL9	14
GO:0010043	BP	response to zinc ion	4/459	51/18888	0.0784314	3.22748	2.51379	0.0350825	0.230072	0.199322	SOD2/MT2A/MT1A/MT1G	4
GO:0032692	BP	negative regulation of interleukin-1 production	4/459	51/18888	0.0784314	3.22748	2.51379	0.0350825	0.230072	0.199322	CEACAM1/GAS6/NLRP7/TREM2	4
GO:0046850	BP	regulation of bone remodeling	4/459	51/18888	0.0784314	3.22748	2.51379	0.0350825	0.230072	0.199322	CD38/TF/TMEM119/SPP1	4
GO:2001238	BP	positive regulation of extrinsic apoptotic signaling pathway	4/459	51/18888	0.0784314	3.22748	2.51379	0.0350825	0.230072	0.199322	TNFSF10/ATF3/STK3/G0S2	4
GO:0045580	BP	regulation of T cell differentiation	9/459	183/18888	0.0491803	2.02379	2.19631	0.0351842	0.230373	0.199583	IL15/IRF1/SOCS1/SMARCD3/BCL6/IL27/VNN1/SOS1/JAK3	9
GO:0003206	BP	cardiac chamber morphogenesis	7/459	127/18888	0.0551181	2.26813	2.26294	0.035569	0.230716	0.19988	SMARCD3/FHL2/SOS1/NPY2R/TBX1/SOX11/NPY5R	7
GO:0030282	BP	bone mineralization	7/459	127/18888	0.0551181	2.26813	2.26294	0.035569	0.230716	0.19988	CCR1/ISG15/SBNO2/VDR/TMEM119/TRPM4/GPM6B	7
GO:0031623	BP	receptor internalization	7/459	127/18888	0.0551181	2.26813	2.26294	0.035569	0.230716	0.19988	CEACAM1/ADM/FCER1G/RALB/LRP1/HPCA/CACNG7	7
GO:0008209	BP	androgen metabolic process	3/459	30/18888	0.1	4.11503	2.69471	0.0356282	0.230716	0.19988	DHRS9/ADM/SPP1	3
GO:0032607	BP	interferon-alpha production	3/459	30/18888	0.1	4.11503	2.69471	0.0356282	0.230716	0.19988	STAT1/IFIH1/IRF7	3
GO:0032647	BP	regulation of interferon-alpha production	3/459	30/18888	0.1	4.11503	2.69471	0.0356282	0.230716	0.19988	STAT1/IFIH1/IRF7	3
GO:0070168	BP	negative regulation of biomineral tissue development	3/459	30/18888	0.1	4.11503	2.69471	0.0356282	0.230716	0.19988	GAS6/CCR1/TRPM4	3
GO:0051961	BP	negative regulation of nervous system development	8/459	155/18888	0.0516129	2.12389	2.21729	0.0358499	0.231788	0.200809	DYNLT1/IL1B/NKX6-1/RTN4R/SOX11/SPP1/TREM2/TMEM98	8
GO:0007043	BP	cell-cell junction assembly	8/459	156/18888	0.0512821	2.11027	2.19754	0.0370222	0.238993	0.207051	EPB41L3/IL1B/JAM3/FZD5/EPHA2/ANK2/GJB6/CNTNAP2	8
GO:0010543	BP	regulation of platelet activation	4/459	52/18888	0.0769231	3.16541	2.46765	0.0373031	0.24043	0.208296	CEACAM1/FCER1G/JAK2/PDGFA	4
GO:0002260	BP	lymphocyte homeostasis	5/459	76/18888	0.0657895	2.70726	2.35356	0.0375508	0.240762	0.208583	AIM2/TNFSF13B/FAS/SOS1/JAK3	5
GO:0042267	BP	natural killer cell mediated cytotoxicity	5/459	76/18888	0.0657895	2.70726	2.35356	0.0375508	0.240762	0.208583	CEACAM1/IL18RAP/SLAMF7/FCGR3A/RAET1E	5
GO:0009306	BP	protein secretion	15/459	370/18888	0.0405405	1.66826	2.04873	0.0376749	0.240762	0.208583	RHBDF2/IL1B/JAK2/IL1RN/RSAD2/ABCA1/CD38/SYTL4/GPLD1/SUCNR1/NKX6-1/TRPM4/APBB1/OLFM2/TREM2	15
GO:0008630	BP	intrinsic apoptotic signaling pathway in response to DNA damage	6/459	102/18888	0.0588235	2.42061	2.27036	0.0381601	0.240762	0.208583	POLB/IFI16/SOD2/MUC1/BCL2A1/EPHA2	6
GO:0035592	BP	establishment of protein localization to extracellular region	15/459	371/18888	0.0404313	1.66376	2.03774	0.0384273	0.240762	0.208583	RHBDF2/IL1B/JAK2/IL1RN/RSAD2/ABCA1/CD38/SYTL4/GPLD1/SUCNR1/NKX6-1/TRPM4/APBB1/OLFM2/TREM2	15
GO:0021794	BP	thalamus development	2/459	13/18888	0.153846	6.33082	3.0343	0.0385057	0.240762	0.208583	CHRNB2/CNTNAP2	2
GO:0032494	BP	response to peptidoglycan	2/459	13/18888	0.153846	6.33082	3.0343	0.0385057	0.240762	0.208583	IRAK3/TREM2	2
GO:0033690	BP	positive regulation of osteoblast proliferation	2/459	13/18888	0.153846	6.33082	3.0343	0.0385057	0.240762	0.208583	HPSE/TMEM119	2
GO:0034145	BP	positive regulation of toll-like receptor 4 signaling pathway	2/459	13/18888	0.153846	6.33082	3.0343	0.0385057	0.240762	0.208583	IFI35/WDFY1	2
GO:0035589	BP	G protein-coupled purinergic nucleotide receptor signaling pathway	2/459	13/18888	0.153846	6.33082	3.0343	0.0385057	0.240762	0.208583	P2RY14/GPR171	2
GO:0035745	BP	T-helper 2 cell cytokine production	2/459	13/18888	0.153846	6.33082	3.0343	0.0385057	0.240762	0.208583	RSAD2/ARG1	2
GO:0045916	BP	negative regulation of complement activation	2/459	13/18888	0.153846	6.33082	3.0343	0.0385057	0.240762	0.208583	SERPING1/CD59	2
GO:0051132	BP	NK T cell activation	2/459	13/18888	0.153846	6.33082	3.0343	0.0385057	0.240762	0.208583	IL15/JAK2	2
GO:0060134	BP	prepulse inhibition	2/459	13/18888	0.153846	6.33082	3.0343	0.0385057	0.240762	0.208583	GRIN3A/CNTNAP2	2
GO:0061029	BP	eyelid development in camera-type eye	2/459	13/18888	0.153846	6.33082	3.0343	0.0385057	0.240762	0.208583	SOS1/SOX11	2
GO:1903238	BP	positive regulation of leukocyte tethering or rolling	2/459	13/18888	0.153846	6.33082	3.0343	0.0385057	0.240762	0.208583	FUT7/CHST2	2
GO:1903867	BP	extraembryonic membrane development	2/459	13/18888	0.153846	6.33082	3.0343	0.0385057	0.240762	0.208583	FZD5/E2F7	2
GO:2000551	BP	regulation of T-helper 2 cell cytokine production	2/459	13/18888	0.153846	6.33082	3.0343	0.0385057	0.240762	0.208583	RSAD2/ARG1	2
GO:0002431	BP	Fc receptor mediated stimulatory signaling pathway	3/459	31/18888	0.0967742	3.98229	2.6226	0.0387554	0.240762	0.208583	FCER1G/PLSCR1/LIMK1	3
GO:0010575	BP	positive regulation of vascular endothelial growth factor production	3/459	31/18888	0.0967742	3.98229	2.6226	0.0387554	0.240762	0.208583	IL1B/HPSE/C3AR1	3
GO:0021602	BP	cranial nerve morphogenesis	3/459	31/18888	0.0967742	3.98229	2.6226	0.0387554	0.240762	0.208583	MAFB/CHRNB2/TBX1	3
GO:0032682	BP	negative regulation of chemokine production	3/459	31/18888	0.0967742	3.98229	2.6226	0.0387554	0.240762	0.208583	OAS3/OAS1/EPHA2	3
GO:0045070	BP	positive regulation of viral genome replication	3/459	31/18888	0.0967742	3.98229	2.6226	0.0387554	0.240762	0.208583	SRPK1/IFIT1/GBP7	3
GO:1900745	BP	positive regulation of p38MAPK cascade	3/459	31/18888	0.0967742	3.98229	2.6226	0.0387554	0.240762	0.208583	GADD45B/IL1B/GADD45G	3
GO:1903039	BP	positive regulation of leukocyte cell-cell adhesion	12/459	277/18888	0.0433213	1.78269	2.071	0.0389535	0.241629	0.209335	TNFSF13B/IL15/CD274/IL1B/JAK2/SOCS1/SMARCD3/BCL6/FUT7/PDCD1LG2/VNN1/CHST2	12
GO:0006809	BP	nitric oxide biosynthetic process	5/459	77/18888	0.0649351	2.6721	2.32027	0.0393901	0.24357	0.211016	GCH1/IL1B/JAK2/SOD2/DDAH2	5
GO:0061045	BP	negative regulation of wound healing	5/459	77/18888	0.0649351	2.6721	2.32027	0.0393901	0.24357	0.211016	SERPING1/CEACAM1/PROS1/TFPI/PDGFA	5
GO:0098754	BP	detoxification	8/459	158/18888	0.0506329	2.08356	2.15849	0.0394436	0.24357	0.211016	GCH1/SOD2/MT2A/MT1A/MT1G/HP/ATP7B/EPX	8
GO:0046890	BP	regulation of lipid biosynthetic process	9/459	187/18888	0.0481283	1.9805	2.12653	0.0395187	0.243669	0.211102	CEACAM1/ADM/IL1B/PDGFA/GPLD1/SAMD8/ERLIN1/THRSP/NR0B1	9
GO:0002066	BP	columnar/cuboidal epithelial cell development	4/459	53/18888	0.0754717	3.10569	2.42262	0.0396027	0.243823	0.211235	C1GALT1/TYMS/NKX6-1/FZD5	4
GO:0043434	BP	response to peptide hormone	17/459	438/18888	0.0388128	1.59716	1.99556	0.0399944	0.245867	0.213007	STAT1/TNFSF10/SORT1/CEACAM1/ADM/STAT2/IL1B/JAK2/SOCS1/SOCS3/FUT7/MAPK14/GPLD1/CAV2/SOS1/NKX6-1/JAK3	17
GO:0002440	BP	production of molecular mediator of immune response	13/459	310/18888	0.0419355	1.72566	2.03306	0.0405235	0.248749	0.215503	POLB/IL1B/RSAD2/IRAK3/NBN/BCL6/IL18R1/TRIM6/ARG1/FZD5/JAK3/TRPM4/EPX	13
GO:0051145	BP	smooth muscle cell differentiation	5/459	78/18888	0.0641026	2.63784	2.2875	0.0412834	0.252588	0.218829	ADM/SOD2/SMARCD3/RBPMS2/OLFM2	5
GO:2000514	BP	regulation of CD4-positive, alpha-beta T cell activation	5/459	78/18888	0.0641026	2.63784	2.2875	0.0412834	0.252588	0.218829	CD274/SOCS1/BCL6/IL27/JAK3	5
GO:0042102	BP	positive regulation of T cell proliferation	6/459	104/18888	0.0576923	2.37406	2.2175	0.0413326	0.252588	0.218829	TNFSF13B/IL15/CD274/IL1B/JAK2/PDCD1LG2	6
GO:0051223	BP	regulation of protein transport	17/459	440/18888	0.0386364	1.5899	1.97591	0.0414446	0.252898	0.219098	RHBDF2/IL1B/JAK2/RSAD2/GAS6/CD38/SYTL4/MAPK14/LYPLA1/GPLD1/IFI27/SUMO1/SLC35D3/NKX6-1/TRPM4/APBB1/TREM2	17
GO:0002762	BP	negative regulation of myeloid leukocyte differentiation	4/459	54/18888	0.0740741	3.04817	2.37864	0.0419814	0.255042	0.220955	CEACAM1/TNFAIP6/MAFB/C1QC	4
GO:0010883	BP	regulation of lipid storage	4/459	54/18888	0.0740741	3.04817	2.37864	0.0419814	0.255042	0.220955	ABCA1/MSR1/CIDEA/TREM2	4
GO:0070169	BP	positive regulation of biomineral tissue development	4/459	54/18888	0.0740741	3.04817	2.37864	0.0419814	0.255042	0.220955	ISG15/VDR/TMEM119/GPM6B	4
GO:1901653	BP	cellular response to peptide	15/459	376/18888	0.0398936	1.64164	1.98332	0.0423522	0.256907	0.22257	STAT1/CEACAM1/CASP4/IL1B/JAK2/SOCS1/SOCS3/FUT7/GPLD1/CAV2/LRP1/SOS1/NKX6-1/JAK3/TREM2	15
GO:0019730	BP	antimicrobial humoral response	7/459	132/18888	0.0530303	2.18221	2.15105	0.0424129	0.256907	0.22257	CXCL10/S100A12/SLPI/PF4V1/DEFA4/TF/CXCL9	7
GO:1902107	BP	positive regulation of leukocyte differentiation	9/459	190/18888	0.0473684	1.94923	2.07532	0.0429982	0.259689	0.224981	IL15/SOCS1/SMARCD3/GAS6/BCL6/CCR1/IL15RA/VNN1/TREM2	9
GO:1903708	BP	positive regulation of hemopoiesis	9/459	190/18888	0.0473684	1.94923	2.07532	0.0429982	0.259689	0.224981	IL15/SOCS1/SMARCD3/GAS6/BCL6/CCR1/IL15RA/VNN1/TREM2	9
GO:0002228	BP	natural killer cell mediated immunity	5/459	79/18888	0.0632911	2.60445	2.25525	0.0432308	0.260552	0.225729	CEACAM1/IL18RAP/SLAMF7/FCGR3A/RAET1E	5
GO:0045621	BP	positive regulation of lymphocyte differentiation	7/459	133/18888	0.0526316	2.16581	2.12927	0.0438771	0.260552	0.225729	IL15/SOCS1/SMARCD3/GAS6/BCL6/IL15RA/VNN1	7
GO:0000075	BP	cell cycle checkpoint signaling	9/459	191/18888	0.0471204	1.93902	2.05846	0.0442023	0.260552	0.225729	FBXO6/PARP9/BRSK1/NBN/MUC1/MAPK14/HORMAD1/USP44/E2F7	9
GO:0002467	BP	germinal center formation	2/459	14/18888	0.142857	5.87862	2.88181	0.0442149	0.260552	0.225729	TNFSF13B/BCL6	2
GO:0009214	BP	cyclic nucleotide catabolic process	2/459	14/18888	0.142857	5.87862	2.88181	0.0442149	0.260552	0.225729	PDE9A/PDE4A	2
GO:0009263	BP	deoxyribonucleotide biosynthetic process	2/459	14/18888	0.142857	5.87862	2.88181	0.0442149	0.260552	0.225729	TYMS/CMPK2	2
GO:0009265	BP	2'-deoxyribonucleotide biosynthetic process	2/459	14/18888	0.142857	5.87862	2.88181	0.0442149	0.260552	0.225729	TYMS/CMPK2	2
GO:0032621	BP	interleukin-18 production	2/459	14/18888	0.142857	5.87862	2.88181	0.0442149	0.260552	0.225729	GBP5/CASP1	2
GO:0032661	BP	regulation of interleukin-18 production	2/459	14/18888	0.142857	5.87862	2.88181	0.0442149	0.260552	0.225729	GBP5/CASP1	2
GO:0034116	BP	positive regulation of heterotypic cell-cell adhesion	2/459	14/18888	0.142857	5.87862	2.88181	0.0442149	0.260552	0.225729	IL1B/CEACAM6	2
GO:0035791	BP	platelet-derived growth factor receptor-beta signaling pathway	2/459	14/18888	0.142857	5.87862	2.88181	0.0442149	0.260552	0.225729	PDGFA/LRP1	2
GO:0046385	BP	deoxyribose phosphate biosynthetic process	2/459	14/18888	0.142857	5.87862	2.88181	0.0442149	0.260552	0.225729	TYMS/CMPK2	2
GO:0048715	BP	negative regulation of oligodendrocyte differentiation	2/459	14/18888	0.142857	5.87862	2.88181	0.0442149	0.260552	0.225729	NKX6-1/TMEM98	2
GO:0070942	BP	neutrophil mediated cytotoxicity	2/459	14/18888	0.142857	5.87862	2.88181	0.0442149	0.260552	0.225729	ARG1/DNASE1L3	2
GO:0072160	BP	nephron tubule epithelial cell differentiation	2/459	14/18888	0.142857	5.87862	2.88181	0.0442149	0.260552	0.225729	STAT1/LHX1	2
GO:0072283	BP	metanephric renal vesicle morphogenesis	2/459	14/18888	0.142857	5.87862	2.88181	0.0442149	0.260552	0.225729	STAT1/LHX1	2
GO:1903265	BP	positive regulation of tumor necrosis factor-mediated signaling pathway	2/459	14/18888	0.142857	5.87862	2.88181	0.0442149	0.260552	0.225729	CASP1/CASP4	2
GO:0046425	BP	regulation of receptor signaling pathway via JAK-STAT	6/459	106/18888	0.0566038	2.32926	2.16586	0.0446668	0.26284	0.227711	PARP14/JAK2/SOCS1/SOCS3/JAK3/GBP7	6
GO:0071692	BP	protein localization to extracellular region	15/459	379/18888	0.0395778	1.62864	1.95105	0.0448398	0.263482	0.228267	RHBDF2/IL1B/JAK2/IL1RN/RSAD2/ABCA1/CD38/SYTL4/GPLD1/SUCNR1/NKX6-1/TRPM4/APBB1/OLFM2/TREM2	15
GO:1903556	BP	negative regulation of tumor necrosis factor superfamily cytokine production	5/459	80/18888	0.0625	2.5719	2.22349	0.0452326	0.264214	0.228901	CD274/IRAK3/GAS6/CIDEA/TREM2	5
GO:0031570	BP	DNA integrity checkpoint signaling	7/459	134/18888	0.0522388	2.14964	2.10769	0.0453734	0.264214	0.228901	FBXO6/PARP9/BRSK1/NBN/MUC1/MAPK14/E2F7	7
GO:0010464	BP	regulation of mesenchymal cell proliferation	3/459	33/18888	0.0909091	3.74094	2.48702	0.0454127	0.264214	0.228901	STAT1/PDGFA/TBX1	3
GO:0045648	BP	positive regulation of erythrocyte differentiation	3/459	33/18888	0.0909091	3.74094	2.48702	0.0454127	0.264214	0.228901	STAT1/ISG15/MAPK14	3
GO:0045907	BP	positive regulation of vasoconstriction	3/459	33/18888	0.0909091	3.74094	2.48702	0.0454127	0.264214	0.228901	CD38/TBXA2R/TRPM4	3
GO:0050858	BP	negative regulation of antigen receptor-mediated signaling pathway	3/459	33/18888	0.0909091	3.74094	2.48702	0.0454127	0.264214	0.228901	GBP1/CEACAM1/DUSP3	3
GO:2000515	BP	negative regulation of CD4-positive, alpha-beta T cell activation	3/459	33/18888	0.0909091	3.74094	2.48702	0.0454127	0.264214	0.228901	CD274/BCL6/JAK3	3
GO:0045017	BP	glycerolipid biosynthetic process	11/459	254/18888	0.0433071	1.7821	1.98045	0.0468306	0.271697	0.235384	SOCS1/GK/PLSCR1/SOCS3/PGS1/BMX/AGPAT3/PDGFA/GPLD1/THRSP/DGKE	11
GO:0046883	BP	regulation of hormone secretion	11/459	254/18888	0.0433071	1.7821	1.98045	0.0468306	0.271697	0.235384	IL1B/JAK2/OSM/CD38/PASK/SYTL4/GPLD1/NKX6-1/TRPM4/SOX11/SPP1	11
GO:0002823	BP	negative regulation of adaptive immune response based on somatic recombination of immune receptors built from immunoglobulin superfamily domains	4/459	56/18888	0.0714286	2.93931	2.29366	0.046976	0.271776	0.235452	CEACAM1/BCL6/ARG1/JAK3	4
GO:0043370	BP	regulation of CD4-positive, alpha-beta T cell differentiation	4/459	56/18888	0.0714286	2.93931	2.29366	0.046976	0.271776	0.235452	SOCS1/BCL6/IL27/JAK3	4
GO:0002720	BP	positive regulation of cytokine production involved in immune response	5/459	81/18888	0.0617284	2.54014	2.1922	0.0472889	0.273083	0.236585	IL1B/RSAD2/IL18R1/TRIM6/FZD5	5
GO:0050731	BP	positive regulation of peptidyl-tyrosine phosphorylation	8/459	164/18888	0.0487805	2.00733	2.04471	0.0473344	0.273083	0.236585	FCGR1A/PARP9/IL15/PARP14/JAK2/OSM/CLEC6A/TREM2	8
GO:0001776	BP	leukocyte homeostasis	6/459	108/18888	0.0555556	2.28613	2.11537	0.0481643	0.277096	0.240061	AIM2/TNFSF13B/FAS/JAM3/SOS1/JAK3	6
GO:0006939	BP	smooth muscle contraction	6/459	108/18888	0.0555556	2.28613	2.11537	0.0481643	0.277096	0.240061	ACTA2/CD38/TBXA2R/CNN1/CHRNB2/APBB1	6
GO:0048732	BP	gland development	17/459	449/18888	0.0378619	1.55803	1.88864	0.0484419	0.277684	0.240571	CEACAM1/POLB/JAK2/SOD2/MAFB/VDR/TYMS/PDGFA/LAMA5/TBX1/ATP7B/IGSF3/EPHA2/NR0B1/ELF3/RAP1GAP/E2F7	17
GO:0051147	BP	regulation of muscle cell differentiation	8/459	165/18888	0.0484848	1.99517	2.02622	0.0487427	0.277684	0.240571	SOD2/SMARCD3/MAPK14/RBPMS2/TBX1/TMEM119/OLFM2/RPL3L	8
GO:0002828	BP	regulation of type 2 immune response	3/459	34/18888	0.0882353	3.63091	2.42315	0.0489397	0.277684	0.240571	RSAD2/BCL6/ARG1	3
GO:0007435	BP	salivary gland morphogenesis	3/459	34/18888	0.0882353	3.63091	2.42315	0.0489397	0.277684	0.240571	POLB/PDGFA/LAMA5	3
GO:0042558	BP	pteridine-containing compound metabolic process	3/459	34/18888	0.0882353	3.63091	2.42315	0.0489397	0.277684	0.240571	GCH1/MTHFD2/TYMS	3
GO:0086019	BP	cell-cell signaling involved in cardiac conduction	3/459	34/18888	0.0882353	3.63091	2.42315	0.0489397	0.277684	0.240571	SCN4B/TRPM4/ANK2	3
GO:0090022	BP	regulation of neutrophil chemotaxis	3/459	34/18888	0.0882353	3.63091	2.42315	0.0489397	0.277684	0.240571	TNFAIP6/C3AR1/JAM3	3
GO:1903749	BP	positive regulation of establishment of protein localization to mitochondrion	3/459	34/18888	0.0882353	3.63091	2.42315	0.0489397	0.277684	0.240571	SH3GLB1/ABLIM3/FZD5	3
GO:1903955	BP	positive regulation of protein targeting to mitochondrion	3/459	34/18888	0.0882353	3.63091	2.42315	0.0489397	0.277684	0.240571	SH3GLB1/ABLIM3/FZD5	3
GO:2000677	BP	regulation of transcription regulatory region DNA binding	3/459	34/18888	0.0882353	3.63091	2.42315	0.0489397	0.277684	0.240571	TRIM6/SOX11/ZBTB7A	3
GO:0061844	BP	antimicrobial humoral immune response mediated by antimicrobial peptide	5/459	82/18888	0.0609756	2.50917	2.16139	0.0493997	0.278407	0.241197	CXCL10/S100A12/PF4V1/DEFA4/CXCL9	5
GO:2000107	BP	negative regulation of leukocyte apoptotic process	4/459	57/18888	0.0701754	2.88774	2.25258	0.0495917	0.278407	0.241197	GAS6/IRF7/BCL6/JAK3	4
GO:1903532	BP	positive regulation of secretion by cell	12/459	288/18888	0.0416667	1.7146	1.92858	0.0497238	0.278407	0.241197	IL1B/JAK2/CD38/SYTL4/GPLD1/CHRNB2/NKX6-1/TRPM4/APBB1/SOX11/SPP1/TREM2	12
GO:0061702	CC	canonical inflammasome complex	6/474	18/19894	0.333333	13.9902	8.61392	2.57975e-06	0.000933926	0.000823734	CASP1/AIM2/CASP4/CASP5/NLRC4/NAIP	6
GO:0009897	CC	external side of plasma membrane	26/474	405/19894	0.0641975	2.6944	5.38224	5.2367e-06	0.000933926	0.000823734	FCGR1A/FCER1G/CD274/MICB/MR1/CLEC4D/FAS/FCGR3B/ASGR2/CCR1/TCN2/ABCA1/CXCL10/CD59/SLAMF7/FCGR3A/FOLR3/PDCD1LG2/ITGA2B/FCRLA/RAET1E/CHRNB2/CLEC6A/RTN4R/LRRC24/CXCL9	26
GO:0034774	CC	secretory granule lumen	22/474	322/19894	0.068323	2.86755	5.27833	1.0576e-05	0.000933926	0.000823734	SERPING1/GYG1/DYNLT1/HPSE/GAS6/PADI2/PROS1/S100A12/LGALS3BP/FOLR3/GM2A/F5/MAPK14/SLPI/RNASE2/PDGFA/ARG1/HP/DEFA4/TF/OLFM4/EPX	22
GO:0060205	CC	cytoplasmic vesicle lumen	22/474	325/19894	0.0676923	2.84108	5.2281	1.22282e-05	0.000933926	0.000823734	SERPING1/GYG1/DYNLT1/HPSE/GAS6/PADI2/PROS1/S100A12/LGALS3BP/FOLR3/GM2A/F5/MAPK14/SLPI/RNASE2/PDGFA/ARG1/HP/DEFA4/TF/OLFM4/EPX	22
GO:0031983	CC	vesicle lumen	22/474	326/19894	0.0674847	2.83236	5.21149	1.28287e-05	0.000933926	0.000823734	SERPING1/GYG1/DYNLT1/HPSE/GAS6/PADI2/PROS1/S100A12/LGALS3BP/FOLR3/GM2A/F5/MAPK14/SLPI/RNASE2/PDGFA/ARG1/HP/DEFA4/TF/OLFM4/EPX	22
GO:0042581	CC	specific granule	13/474	160/19894	0.08125	3.4101	4.78192	0.00012361	0.00749898	0.0066142	CEACAM1/HPSE/C3AR1/CLEC4D/ANXA3/GPR84/CD59/FOLR3/SLPI/ARG1/HP/DEFA4/OLFM4	13
GO:0034702	CC	monoatomic ion channel complex	20/474	344/19894	0.0581395	2.44014	4.20946	0.000241274	0.0125463	0.011066	KCNJ15/CACNA1E/KCNJ2/SESTD1/CACNA1I/SUMO1/KCNK4/CACNA2D3/CHRNB2/CHRNB3/GRIN3A/SCN4B/ABCB8/TRPM4/GRIK5/CACNG7/KCNK5/OLFM2/LRRC8E/CNTNAP2	20
GO:0031091	CC	platelet alpha granule	9/474	91/19894	0.0989011	4.15093	4.70661	0.000318995	0.0145143	0.0128018	SERPING1/LHFPL2/GAS6/PROS1/SYTL4/F5/TREML1/ITGA2B/PDGFA	9
GO:0035580	CC	specific granule lumen	7/474	62/19894	0.112903	4.7386	4.60613	0.000661636	0.0247951	0.0218696	HPSE/FOLR3/SLPI/ARG1/HP/DEFA4/OLFM4	7
GO:0072562	CC	blood microparticle	11/474	144/19894	0.0763889	3.20608	4.15081	0.000681184	0.0247951	0.0218696	SERPING1/C1QB/APOL1/C1QC/PROS1/LGALS3BP/DNPEP/ITGA2B/HP/TF/CFB	11
GO:0005581	CC	collagen trimer	8/474	86/19894	0.0930233	3.90423	4.21672	0.00102289	0.0338483	0.0298547	C1QB/C1QC/MARCO/MSR1/COL23A1/COL4A3/COL25A1/C1QA	8
GO:0034703	CC	cation channel complex	13/474	204/19894	0.0637255	2.67459	3.75591	0.00126649	0.0384169	0.0338842	CACNA1E/KCNJ2/SESTD1/CACNA1I/SUMO1/KCNK4/CACNA2D3/SCN4B/ABCB8/TRPM4/GRIK5/CACNG7/CNTNAP2	13
GO:0070820	CC	tertiary granule	11/474	164/19894	0.0670732	2.81509	3.64646	0.00196012	0.0548833	0.0484077	CEACAM1/TNFAIP6/FCER1G/CLEC4D/GPR84/DOK3/CD59/FOLR3/DSC1/HP/OLFM4	11
GO:0030666	CC	endocytic vesicle membrane	12/474	204/19894	0.0588235	2.46885	3.29446	0.00370474	0.0963232	0.0849583	FCGR1A/TAP1/TAP2/RAB20/ANXA3/TLR1/MARCO/SCARF1/MSR1/LRP1/TF/FZD5	12
GO:0030667	CC	secretory granule membrane	16/474	317/19894	0.0504732	2.11838	3.1359	0.0040807	0.0990249	0.0873412	LHFPL2/CEACAM1/FCER1G/C3AR1/CLEC4D/FCGR3B/GPR84/DOK3/CD59/SYTL4/LAMP3/ITGA2B/VNN1/DSC1/CAV2/CEACAM6	16
GO:1990351	CC	transporter complex	21/474	471/19894	0.044586	1.87129	2.98973	0.00471216	0.103902	0.0916432	KCNJ15/CACNA1E/TIMM10/KCNJ2/SESTD1/CACNA1I/SUMO1/KCNK4/CACNA2D3/CHRNB2/CHRNB3/GRIN3A/SCN4B/ABCB8/TRPM4/GRIK5/CACNG7/KCNK5/OLFM2/LRRC8E/CNTNAP2	21
GO:0030673	CC	axolemma	3/474	15/19894	0.2	8.39409	4.47557	0.00493992	0.103902	0.0916432	EPB41L3/ANK1/CNTNAP2	3
GO:1902495	CC	transmembrane transporter complex	20/474	444/19894	0.045045	1.89056	2.9649	0.00513803	0.103902	0.0916432	KCNJ15/CACNA1E/KCNJ2/SESTD1/CACNA1I/SUMO1/KCNK4/CACNA2D3/CHRNB2/CHRNB3/GRIN3A/SCN4B/ABCB8/TRPM4/GRIK5/CACNG7/KCNK5/OLFM2/LRRC8E/CNTNAP2	20
GO:0031092	CC	platelet alpha granule membrane	3/474	17/19894	0.176471	7.40655	4.12846	0.00712669	0.120887	0.106624	LHFPL2/SYTL4/ITGA2B	3
GO:0014704	CC	intercalated disc	5/474	51/19894	0.0980392	4.11475	3.47952	0.00717502	0.120887	0.106624	VAMP5/KCNJ2/DSC2/SCN4B/ANK2	5
GO:0005769	CC	early endosome	19/474	428/19894	0.0443925	1.86317	2.82031	0.00730637	0.120887	0.106624	FCGR1A/SORT1/SAMD9L/CD274/IFITM3/WDFY1/MR1/DYSF/LMTK2/SIAH2/LAMP3/LRP1/TF/SLC35D3/FZD5/CACNG7/ANK2/RAP1GAP/CNTNAP2	19
GO:0062023	CC	collagen-containing extracellular matrix	19/474	428/19894	0.0443925	1.86317	2.82031	0.00730637	0.120887	0.106624	SERPING1/ACTA2/C1QB/PLSCR1/C1QC/TGFB1I1/MARCO/LGALS3BP/SLPI/LAMA3/LAMA5/MYOC/COL23A1/NID2/COL4A3/ADAM11/DPT/COL25A1/C1QA	19
GO:0044291	CC	cell-cell contact zone	6/474	73/19894	0.0821918	3.44963	3.27577	0.00785951	0.124385	0.109709	VAMP5/KCNJ2/DSC2/JAM3/SCN4B/ANK2	6
GO:0031256	CC	leading edge membrane	10/474	179/19894	0.0558659	2.34472	2.82341	0.0108883	0.165139	0.145655	EPB41L3/BMX/IFIT5/ANK1/PDE9A/HPCA/PDE4A/EPHA2/AMPH/CNTNAP2	10
GO:0008328	CC	ionotropic glutamate receptor complex	4/474	41/19894	0.097561	4.09468	3.09891	0.016074	0.222995	0.196684	GRIN3A/GRIK5/CACNG7/OLFM2	4
GO:0034706	CC	sodium channel complex	3/474	24/19894	0.125	5.24631	3.25187	0.0187604	0.222995	0.196684	SCN4B/TRPM4/GRIK5	3
GO:0009925	CC	basal plasma membrane	13/474	286/19894	0.0454545	1.90775	2.41572	0.0201888	0.222995	0.196684	CEACAM1/SLC22A4/SLC6A12/ABCA1/CD38/LIN7A/GM2A/ANK1/NAIP/LRP1/TF/ATP7B/ANK2	13
GO:0045121	CC	membrane raft	13/474	286/19894	0.0454545	1.90775	2.41572	0.0201888	0.222995	0.196684	JAK2/HPSE/PLSCR1/FAS/ABCA1/TLR1/TFPI/ERLIN1/CAV2/CHRNB2/RTN4R/GPM6B/TREM2	13
GO:0098857	CC	membrane microdomain	13/474	287/19894	0.0452962	1.9011	2.40228	0.0207069	0.222995	0.196684	JAK2/HPSE/PLSCR1/FAS/ABCA1/TLR1/TFPI/ERLIN1/CAV2/CHRNB2/RTN4R/GPM6B/TREM2	13
GO:0030139	CC	endocytic vesicle	15/474	350/19894	0.0428571	1.79873	2.35529	0.0212857	0.222995	0.196684	FCGR1A/TAP1/TAP2/RAB20/ANXA3/DYSF/ABCA1/TLR1/MARCO/SCARF1/HP/MSR1/LRP1/TF/FZD5	15
GO:0031093	CC	platelet alpha granule lumen	5/474	67/19894	0.0746269	3.13212	2.73109	0.0216942	0.222995	0.196684	SERPING1/GAS6/PROS1/F5/PDGFA	5
GO:0005891	CC	voltage-gated calcium channel complex	4/474	45/19894	0.0888889	3.73071	2.86501	0.0219648	0.222995	0.196684	CACNA1E/CACNA1I/CACNA2D3/CACNG7	4
GO:0005604	CC	basement membrane	6/474	92/19894	0.0652174	2.7372	2.60919	0.0226591	0.222995	0.196684	ACTA2/LAMA3/LAMA5/COL23A1/NID2/COL4A3	6
GO:0098878	CC	neurotransmitter receptor complex	4/474	46/19894	0.0869565	3.64961	2.81071	0.0236174	0.222995	0.196684	GRIN3A/GRIK5/CACNG7/OLFM2	4
GO:0099634	CC	postsynaptic specialization membrane	7/474	120/19894	0.0583333	2.44828	2.48605	0.0248726	0.222995	0.196684	LIN7A/CHRNB2/GRIN3A/LRRC4C/GRIK5/CACNG7/RGS9	7
GO:0043025	CC	neuronal cell body	19/474	488/19894	0.0389344	1.6341	2.2157	0.0255723	0.222995	0.196684	CACNA1E/KCNJ2/ANXA3/KREMEN1/LMTK2/SIAH2/PDE9A/SOS1/FZD5/GRIN3A/AKAP12/ADAM11/HPCA/RTN4R/TRPM4/CACNG7/TPX2/RAP1GAP/CNTNAP2	19
GO:0034704	CC	calcium channel complex	5/474	70/19894	0.0714286	2.99789	2.61601	0.025675	0.222995	0.196684	CACNA1E/SESTD1/CACNA1I/CACNA2D3/CACNG7	5
GO:0030057	CC	desmosome	3/474	27/19894	0.111111	4.66338	2.97586	0.0257301	0.222995	0.196684	DSC2/JAM3/DSC1	3
GO:0031430	CC	M band	3/474	27/19894	0.111111	4.66338	2.97586	0.0257301	0.222995	0.196684	MYBPH/ANK1/ANK2	3
GO:0043186	CC	P granule	3/474	27/19894	0.111111	4.66338	2.97586	0.0257301	0.222995	0.196684	TDRD9/DDX3Y/ANKRD34B	3
GO:0045495	CC	pole plasm	3/474	27/19894	0.111111	4.66338	2.97586	0.0257301	0.222995	0.196684	TDRD9/DDX3Y/ANKRD34B	3
GO:0060293	CC	germ plasm	3/474	27/19894	0.111111	4.66338	2.97586	0.0257301	0.222995	0.196684	TDRD9/DDX3Y/ANKRD34B	3
GO:0097060	CC	synaptic membrane	16/474	397/19894	0.0403023	1.6915	2.17431	0.0293008	0.230626	0.203415	STX11/DENND1A/KCNJ2/LIN7A/ANK1/SHANK1/CHRNB2/CHRNB3/GRIN3A/ADAM11/LRRC4C/GRIK5/CACNG7/RGS9/ANK2/CNTNAP2	16
GO:0070821	CC	tertiary granule membrane	5/474	73/19894	0.0684932	2.87469	2.50693	0.0300952	0.230626	0.203415	CEACAM1/FCER1G/CLEC4D/GPR84/CD59	5
GO:0098839	CC	postsynaptic density membrane	6/474	99/19894	0.0606061	2.54366	2.40551	0.0310602	0.230626	0.203415	LIN7A/GRIN3A/LRRC4C/GRIK5/CACNG7/RGS9	6
GO:0045178	CC	basal part of cell	13/474	305/19894	0.042623	1.78891	2.16912	0.0318264	0.230626	0.203415	CEACAM1/SLC22A4/SLC6A12/ABCA1/CD38/LIN7A/GM2A/ANK1/NAIP/LRP1/TF/ATP7B/ANK2	13
GO:0033270	CC	paranode region of axon	2/474	12/19894	0.166667	6.99508	3.24541	0.0319254	0.230626	0.203415	EPB41L3/CNTNAP2	2
GO:0044224	CC	juxtaparanode region of axon	2/474	12/19894	0.166667	6.99508	3.24541	0.0319254	0.230626	0.203415	EPB41L3/CNTNAP2	2
GO:0034705	CC	potassium channel complex	6/474	100/19894	0.06	2.51823	2.37785	0.0324056	0.230626	0.203415	KCNJ2/SUMO1/KCNK4/ABCB8/GRIK5/CNTNAP2	6
GO:0005766	CC	primary lysosome	8/474	155/19894	0.0516129	2.16622	2.27718	0.0325081	0.230626	0.203415	C3AR1/PADI2/GM2A/VNN1/RNASE2/ARG1/CEACAM6/DEFA4	8
GO:0042582	CC	azurophil granule	8/474	155/19894	0.0516129	2.16622	2.27718	0.0325081	0.230626	0.203415	C3AR1/PADI2/GM2A/VNN1/RNASE2/ARG1/CEACAM6/DEFA4	8
GO:0030315	CC	T-tubule	4/474	51/19894	0.0784314	3.2918	2.5602	0.0329927	0.230626	0.203415	KCNJ2/DYSF/CACNG7/ANK2	4
GO:0045211	CC	postsynaptic membrane	12/474	276/19894	0.0434783	1.8248	2.15572	0.0335802	0.230626	0.203415	KCNJ2/LIN7A/ANK1/SHANK1/CHRNB2/CHRNB3/GRIN3A/LRRC4C/GRIK5/CACNG7/RGS9/ANK2	12
GO:0098978	CC	glutamatergic synapse	16/474	409/19894	0.0391198	1.64188	2.04917	0.0369246	0.248899	0.219532	SORT1/JAK2/KCNJ2/ABLIM3/MAPK14/LAMA5/SHANK1/SPTB/GRIN3A/HPCA/RTN4R/DGKE/LRRC4C/CACNG7/ICAM5/RGS9	16
GO:0005796	CC	Golgi lumen	6/474	106/19894	0.0566038	2.37569	2.21864	0.0412719	0.268132	0.236495	RHBDF2/GAS6/PROS1/MUC1/PDGFA/DEFA4	6
GO:1904724	CC	tertiary granule lumen	4/474	55/19894	0.0727273	3.0524	2.38121	0.0418501	0.268132	0.236495	TNFAIP6/FOLR3/HP/OLFM4	4
GO:0016607	CC	nuclear speck	16/474	416/19894	0.0384615	1.61425	1.97803	0.0419876	0.268132	0.236495	TRIM22/IL15/TAP2/IFI16/COP1/SRPK1/MAPK14/TREML1/TBXA2R/LIMK1/SUMO1/ARHGAP18/APBB1/DYRK3/NR0B1/E2F7	16
GO:0030670	CC	phagocytic vesicle membrane	5/474	81/19894	0.0617284	2.59077	2.24124	0.0441127	0.276845	0.244181	TAP1/TAP2/RAB20/ANXA3/TLR1	5
GO:0098802	CC	plasma membrane signaling receptor complex	13/474	325/19894	0.04	1.67882	1.92764	0.0486472	0.300128	0.264717	CEACAM1/JAK2/IL18RAP/IL18R1/TLR1/ITGA2B/TF/CHRNB2/CHRNB3/GRIN3A/GRIK5/CACNG7/OLFM2	13
GO:0038187	MF	pattern recognition receptor activity	7/465	34/18522	0.205882	8.20076	6.74386	1.79625e-05	0.0123223	0.0114393	AIM2/LY96/TLR5/IFIH1/CLEC4D/MARCO/CLEC6A	7
GO:0019864	MF	IgG binding	4/465	11/18522	0.363636	14.4845	7.17878	0.000112484	0.0305906	0.0283986	FCGR1A/FCER1G/FCGR3B/FCGR3A	4
GO:0005126	MF	cytokine receptor binding	18/465	273/18522	0.0659341	2.6263	4.34409	0.000197816	0.0305906	0.0283986	STAT1/TNFSF10/TNFSF13B/IL15/CNIH4/IL1B/JAK2/OSM/IL1RN/TLR5/CXCL10/IL27/PF4V1/BAMBI/CASP8AP2/JAK3/CCL1/CXCL9	18
GO:0019763	MF	immunoglobulin receptor activity	4/465	13/18522	0.307692	12.2561	6.51483	0.000234163	0.0305906	0.0283986	FCGR1A/FCER1G/FCGR3B/FCGR3A	4
GO:0061135	MF	endopeptidase regulator activity	14/465	186/18522	0.0752688	2.99813	4.39504	0.000263169	0.0305906	0.0283986	GBP5/GBP2/PSME2/SERPING1/AIM2/NLRC4/PROS1/NLRP7/TFPI/SLPI/NAIP/COL4A3/CST8/SPOCK3	14
GO:0061134	MF	peptidase regulator activity	16/465	232/18522	0.0689655	2.74705	4.29713	0.000267557	0.0305906	0.0283986	GBP5/GBP2/PSME2/SERPING1/CASP1/AIM2/NLRC4/PROS1/NLRP7/TFPI/SLPI/NAIP/CASP8AP2/COL4A3/CST8/SPOCK3	16
GO:1904680	MF	peptide transmembrane transporter activity	4/465	15/18522	0.266667	10.6219	5.98241	0.000429544	0.0385136	0.0357538	TAP1/TAP2/ABCB8/SLC15A1	4
GO:0038024	MF	cargo receptor activity	8/465	73/18522	0.109589	4.36518	4.62295	0.000478471	0.0385136	0.0357538	ASGR2/ABCA1/MARCO/LGALS3BP/SCARF1/MSR1/LRP1/LRP12	8
GO:0050135	MF	NADP+ nucleosidase activity	4/465	16/18522	0.25	9.95806	5.75246	0.000561423	0.0385136	0.0357538	IL18RAP/IL18R1/CD38/TLR1	4
GO:0061809	MF	NAD+ nucleotidase, cyclic ADP-ribose generating	4/465	16/18522	0.25	9.95806	5.75246	0.000561423	0.0385136	0.0357538	IL18RAP/IL18R1/CD38/TLR1	4
GO:0071813	MF	lipoprotein particle binding	5/465	31/18522	0.16129	6.42456	4.85066	0.000967011	0.0551062	0.0511574	APOL2/ABCA1/SCARF1/MSR1/TREM2	5
GO:0071814	MF	protein-lipid complex binding	5/465	31/18522	0.16129	6.42456	4.85066	0.000967011	0.0551062	0.0511574	APOL2/ABCA1/SCARF1/MSR1/TREM2	5
GO:0005125	MF	cytokine activity	15/465	238/18522	0.0630252	2.51044	3.76349	0.00104429	0.0551062	0.0511574	TNFSF10/TNFSF13B/IL15/IL1B/OSM/IL1RN/SECTM1/CXCL10/CMTM5/IL27/PF4V1/GDF1/CCL1/SPP1/CXCL9	15
GO:0001540	MF	amyloid-beta binding	8/465	85/18522	0.0941176	3.74892	4.07626	0.00131942	0.0646514	0.0600185	MARCO/MSR1/LRP1/FZD5/APBB1/COL25A1/C1QA/TREM2	8
GO:0016799	MF	hydrolase activity, hydrolyzing N-glycosyl compounds	5/465	39/18522	0.128205	5.1067	4.11979	0.00278012	0.127144	0.118033	IL18RAP/IL18R1/CD38/TLR1/NEIL3	5
GO:0004866	MF	endopeptidase inhibitor activity	11/465	169/18522	0.0650888	2.59263	3.33765	0.00367756	0.144131	0.133803	GBP5/GBP2/SERPING1/PROS1/NLRP7/TFPI/SLPI/NAIP/COL4A3/CST8/SPOCK3	11
GO:0008035	MF	high-density lipoprotein particle binding	3/465	13/18522	0.230769	9.19206	4.74143	0.003727	0.144131	0.133803	APOL2/ABCA1/TREM2	3
GO:0019865	MF	immunoglobulin binding	4/465	26/18522	0.153846	6.12804	4.1989	0.00378187	0.144131	0.133803	FCGR1A/FCER1G/FCGR3B/FCGR3A	4
GO:0005044	MF	scavenger receptor activity	4/465	27/18522	0.148148	5.90108	4.08961	0.00435281	0.155564	0.144417	LGALS3BP/SCARF1/MSR1/LRP1	4
GO:0089720	MF	caspase binding	3/465	14/18522	0.214286	8.53548	4.52617	0.00465581	0.155564	0.144417	CASP1/NLRC4/NLRP7	3
GO:0140375	MF	immune receptor activity	10/465	151/18522	0.0662252	2.6379	3.24298	0.00487081	0.155564	0.144417	FCGR1A/FCER1G/MR1/C3AR1/FCGR3B/IL18RAP/CCR1/IL18R1/FCGR3A/IL15RA	10
GO:0030414	MF	peptidase inhibitor activity	11/465	176/18522	0.0625	2.48952	3.18615	0.00498895	0.155564	0.144417	GBP5/GBP2/SERPING1/PROS1/NLRP7/TFPI/SLPI/NAIP/COL4A3/CST8/SPOCK3	11
GO:0005178	MF	integrin binding	10/465	157/18522	0.0636943	2.53709	3.10376	0.00637953	0.189365	0.175796	IL1B/ISG15/ITGA2B/JAM3/LAMA5/COL4A3/ADAM11/ITGB1BP2/SPP1/ICAM5	10
GO:0016810	MF	hydrolase activity, acting on carbon-nitrogen (but not peptide) bonds	9/465	134/18522	0.0671642	2.6753	3.1233	0.00675367	0.189365	0.175796	GCH1/MTHFD2/ZBP1/PADI2/OPLAH/VNN1/ARG1/GLS2/GDA	9
GO:0061133	MF	endopeptidase activator activity	3/465	16/18522	0.1875	7.46855	4.15381	0.00690106	0.189365	0.175796	PSME2/AIM2/NLRC4	3
GO:0033218	MF	amide binding	19/465	409/18522	0.0464548	1.8504	2.79077	0.00778241	0.194579	0.180636	TAP1/TAP2/MICB/TLR1/MARCO/FOLR3/TYMS/TMEM158/MSR1/GPR171/LRP1/FZD5/RTN4R/APBB1/COL25A1/C1QA/TREM2/NPY5R/SCTR	19
GO:0005149	MF	interleukin-1 receptor binding	3/465	17/18522	0.176471	7.02922	3.99096	0.00822564	0.194579	0.180636	IL1B/IL1RN/TLR5	3
GO:0030169	MF	low-density lipoprotein particle binding	3/465	17/18522	0.176471	7.02922	3.99096	0.00822564	0.194579	0.180636	SCARF1/MSR1/TREM2	3
GO:0034185	MF	apolipoprotein binding	3/465	17/18522	0.176471	7.02922	3.99096	0.00822564	0.194579	0.180636	ABCA1/LRP1/TREM2	3
GO:0045236	MF	CXCR chemokine receptor binding	3/465	18/18522	0.166667	6.63871	3.84078	0.00968936	0.221469	0.205599	CXCL10/PF4V1/CXCL9	3
GO:0003725	MF	double-stranded RNA binding	6/465	73/18522	0.0821918	3.27388	3.12377	0.0100081	0.221469	0.205599	IFIH1/OAS3/OAS1/ZBP1/OASL/DDX60	6
GO:0042379	MF	chemokine receptor binding	6/465	74/18522	0.0810811	3.22964	3.08399	0.0106671	0.226049	0.209851	STAT1/CNIH4/CXCL10/PF4V1/CCL1/CXCL9	6
GO:0016814	MF	hydrolase activity, acting on carbon-nitrogen (but not peptide) bonds, in cyclic amidines	4/465	35/18522	0.114286	4.55226	3.37552	0.0110967	0.226049	0.209851	GCH1/MTHFD2/ZBP1/GDA	4
GO:0042277	MF	peptide binding	16/465	336/18522	0.047619	1.89677	2.66207	0.0112036	0.226049	0.209851	TAP1/TAP2/MICB/TLR1/MARCO/TMEM158/MSR1/GPR171/LRP1/FZD5/APBB1/COL25A1/C1QA/TREM2/NPY5R/SCTR	16
GO:0016504	MF	peptidase activator activity	5/465	55/18522	0.0909091	3.62111	3.12396	0.0121239	0.237628	0.220599	PSME2/CASP1/AIM2/NLRC4/CASP8AP2	5
GO:0042887	MF	amide transmembrane transporter activity	4/465	38/18522	0.105263	4.19287	3.16163	0.0147523	0.281114	0.26097	TAP1/TAP2/ABCB8/SLC15A1	4
GO:0016798	MF	hydrolase activity, acting on glycosyl bonds	8/465	133/18522	0.0601504	2.39593	2.59266	0.0191187	0.346734	0.321888	HPSE/IL18RAP/IL18R1/CD38/TLR1/GM2A/KLB/NEIL3	8
GO:0005261	MF	monoatomic cation channel activity	15/465	330/18522	0.0454545	1.81056	2.38416	0.0201179	0.346734	0.321888	KCNJ15/CACNA1E/KCNJ2/CACNA1I/KCNK4/CACNA2D3/CHRNB2/CHRNB3/GRIN3A/SCN4B/TRPM4/GRIK5/OTOP3/CACNG7/KCNK5	15
GO:0005245	MF	voltage-gated calcium channel activity	4/465	42/18522	0.0952381	3.79355	2.90848	0.0206922	0.346734	0.321888	CACNA1E/CACNA1I/CACNA2D3/CACNG7	4
GO:0043028	MF	cysteine-type endopeptidase regulator activity involved in apoptotic process	4/465	42/18522	0.0952381	3.79355	2.90848	0.0206922	0.346734	0.321888	CASP1/GAS6/NAIP/CASP8AP2	4
GO:0008093	MF	cytoskeletal anchor activity	3/465	24/18522	0.125	4.97903	3.13009	0.0215133	0.346734	0.321888	EPB41L3/ANK1/ANK2	3
GO:0016922	MF	nuclear receptor binding	8/465	136/18522	0.0588235	2.34307	2.52268	0.0215423	0.346734	0.321888	STAT1/SMARCD3/OASL/PADI2/TGFB1I1/VDR/NR0B1/ZBTB7A	8
GO:0070851	MF	growth factor receptor binding	8/465	138/18522	0.057971	2.30912	2.47704	0.023274	0.346734	0.321888	IL1B/JAK2/IL1RN/TLR5/PLSCR1/PDGFA/KLB/SOS1	8
GO:0005537	MF	mannose binding	3/465	25/18522	0.12	4.77987	3.03482	0.0240018	0.346734	0.321888	CLEC4D/ASGR2/CLEC6A	3
GO:0043548	MF	phosphatidylinositol 3-kinase binding	3/465	25/18522	0.12	4.77987	3.03482	0.0240018	0.346734	0.321888	JAK2/PIK3AP1/TYRO3	3
GO:0004983	MF	neuropeptide Y receptor activity	2/465	10/18522	0.2	7.96645	3.53607	0.0247667	0.346734	0.321888	NPY2R/NPY5R	2
GO:0005131	MF	growth hormone receptor binding	2/465	10/18522	0.2	7.96645	3.53607	0.0247667	0.346734	0.321888	JAK2/JAK3	2
GO:0016813	MF	hydrolase activity, acting on carbon-nitrogen (but not peptide) bonds, in linear amidines	2/465	10/18522	0.2	7.96645	3.53607	0.0247667	0.346734	0.321888	PADI2/ARG1	2
GO:0042166	MF	acetylcholine binding	2/465	10/18522	0.2	7.96645	3.53607	0.0247667	0.346734	0.321888	CHRNB2/CHRNB3	2
GO:0030507	MF	spectrin binding	3/465	26/18522	0.115385	4.59603	2.94447	0.0266392	0.36549	0.339299	GBP1/ANK1/ANK2	3
GO:0022843	MF	voltage-gated monoatomic cation channel activity	8/465	143/18522	0.0559441	2.22838	2.36633	0.028027	0.376991	0.349976	KCNJ15/CACNA1E/KCNJ2/CACNA1I/KCNK4/CACNA2D3/CACNG7/KCNK5	8
GO:0005244	MF	voltage-gated monoatomic ion channel activity	9/465	172/18522	0.0523256	2.08425	2.2925	0.029903	0.38301	0.355564	KCNJ15/CACNA1E/KCNJ2/CACNA1I/KCNK4/CACNA2D3/GRIN3A/CACNG7/KCNK5	9
GO:0005216	MF	monoatomic ion channel activity	18/465	441/18522	0.0408163	1.62581	2.13444	0.0303937	0.38301	0.355564	SLC26A8/KCNJ15/CACNA1E/KCNJ2/APOL1/CACNA1I/KCNK4/CACNA2D3/CHRNB2/CHRNB3/GRIN3A/SCN4B/TRPM4/GRIK5/OTOP3/CACNG7/KCNK5/LRRC8E	18
GO:0022832	MF	voltage-gated channel activity	9/465	173/18522	0.0520231	2.0722	2.27367	0.0308748	0.38301	0.355564	KCNJ15/CACNA1E/KCNJ2/CACNA1I/KCNK4/CACNA2D3/GRIN3A/CACNG7/KCNK5	9
GO:0140359	MF	ABC-type transporter activity	4/465	48/18522	0.0833333	3.31935	2.58192	0.0320204	0.38301	0.355564	TAP1/TAP2/ABCA1/ABCB8	4
GO:0001664	MF	G protein-coupled receptor binding	13/465	291/18522	0.0446735	1.77945	2.15062	0.0328876	0.38301	0.355564	STAT1/RTP4/ADM/CNIH4/JAK2/CXCL10/MARCO/PF4V1/BAMBI/SHANK1/MYOC/CCL1/CXCL9	13
GO:0008009	MF	chemokine activity	4/465	49/18522	0.0816327	3.25161	2.53256	0.0341993	0.38301	0.355564	CXCL10/PF4V1/CCL1/CXCL9	4
GO:0032813	MF	tumor necrosis factor receptor superfamily binding	4/465	49/18522	0.0816327	3.25161	2.53256	0.0341993	0.38301	0.355564	STAT1/TNFSF10/TNFSF13B/CASP8AP2	4
GO:0003906	MF	DNA-(apurinic or apyrimidinic site) endonuclease activity	2/465	12/18522	0.166667	6.63871	3.13547	0.0351451	0.38301	0.355564	POLB/NEIL3	2
GO:0008519	MF	ammonium transmembrane transporter activity	2/465	12/18522	0.166667	6.63871	3.13547	0.0351451	0.38301	0.355564	RHCE/RHD	2
GO:0051861	MF	glycolipid binding	3/465	29/18522	0.103448	4.12058	2.69877	0.0354388	0.38301	0.355564	FCGR3B/RTN4R/TREM2	3
GO:1904315	MF	transmitter-gated monoatomic ion channel activity involved in regulation of postsynaptic membrane potential	4/465	50/18522	0.08	3.18658	2.48445	0.0364625	0.38301	0.355564	CHRNB2/CHRNB3/GRIN3A/GRIK5	4
GO:1990782	MF	protein tyrosine kinase binding	7/465	124/18522	0.0564516	2.2486	2.23863	0.0369528	0.38301	0.355564	CEACAM1/DUSP3/GAS6/PSG3/TRIM6/MYOC/TREM2	7
GO:0004857	MF	enzyme inhibitor activity	16/465	389/18522	0.0411311	1.63834	2.04188	0.0374038	0.38301	0.355564	GBP5/GBP2/SERPING1/PARP9/SOCS1/ANXA3/SOCS3/LMTK2/PROS1/NLRP7/TFPI/SLPI/NAIP/COL4A3/CST8/SPOCK3	16
GO:0048029	MF	monosaccharide binding	5/465	74/18522	0.0675676	2.69137	2.33946	0.0383059	0.38301	0.355564	ALPK1/CLEC4D/ASGR2/PLOD2/CLEC6A	5
GO:0005542	MF	folic acid binding	2/465	13/18522	0.153846	6.12804	2.96802	0.0408575	0.38301	0.355564	FOLR3/TYMS	2
GO:0015651	MF	quaternary ammonium group transmembrane transporter activity	2/465	13/18522	0.153846	6.12804	2.96802	0.0408575	0.38301	0.355564	SLC22A4/SLC22A16	2
GO:0016840	MF	carbon-nitrogen lyase activity	2/465	13/18522	0.153846	6.12804	2.96802	0.0408575	0.38301	0.355564	SDSL/CHAC2	2
GO:0031386	MF	protein tag activity	2/465	13/18522	0.153846	6.12804	2.96802	0.0408575	0.38301	0.355564	ISG15/SUMO1	2
GO:0035325	MF	Toll-like receptor binding	2/465	13/18522	0.153846	6.12804	2.96802	0.0408575	0.38301	0.355564	LY96/TLR1	2
GO:0045028	MF	G protein-coupled purinergic nucleotide receptor activity	2/465	13/18522	0.153846	6.12804	2.96802	0.0408575	0.38301	0.355564	P2RY14/GPR171	2
GO:0141047	MF	molecular tag activity	2/465	13/18522	0.153846	6.12804	2.96802	0.0408575	0.38301	0.355564	ISG15/SUMO1	2
GO:0099529	MF	neurotransmitter receptor activity involved in regulation of postsynaptic membrane potential	4/465	52/18522	0.0769231	3.06402	2.39176	0.0412421	0.38301	0.355564	CHRNB2/CHRNB3/GRIN3A/GRIK5	4
GO:0022836	MF	gated channel activity	13/465	301/18522	0.0431894	1.72033	2.02192	0.041316	0.38301	0.355564	KCNJ15/CACNA1E/KCNJ2/CACNA1I/KCNK4/CACNA2D3/CHRNB2/CHRNB3/GRIN3A/TRPM4/GRIK5/CACNG7/KCNK5	13
GO:0005164	MF	tumor necrosis factor receptor binding	3/465	31/18522	0.0967742	3.85473	2.55271	0.0420343	0.384474	0.356923	STAT1/TNFSF10/TNFSF13B	3
GO:0003724	MF	RNA helicase activity	5/465	77/18522	0.0649351	2.58651	2.23864	0.0442543	0.399453	0.370829	IFIH1/DDX60/TDRD9/DDX3Y/FANCM	5
GO:0008331	MF	high voltage-gated calcium channel activity	2/465	14/18522	0.142857	5.69032	2.81723	0.0468911	0.407181	0.378003	CACNA1E/CACNA1I	2
GO:0016530	MF	metallochaperone activity	2/465	14/18522	0.142857	5.69032	2.81723	0.0468911	0.407181	0.378003	SCO2/TF	2
GO:1990825	MF	sequence-specific mRNA binding	2/465	14/18522	0.142857	5.69032	2.81723	0.0468911	0.407181	0.378003	TYMS/NOVA2	2
GO:0008186	MF	ATP-dependent activity, acting on RNA	5/465	79/18522	0.0632911	2.52103	2.17406	0.0485102	0.415975	0.386167	IFIH1/DDX60/TDRD9/DDX3Y/FANCM	5
GO:0019902	MF	phosphatase binding	9/465	189/18522	0.047619	1.89677	1.98853	0.0495154	0.419352	0.389302	STAT1/CEACAM1/MAPK14/ANK1/SIGLEC11/PPP1R3C/JAK3/GRIN3A/PPP3R2	9

## Sheet: KEGG
Table S3 Functional enrichment analysis of DEGs in ATB
ID	Description	GeneRatio	BgRatio	RichFactor	FoldEnrichment	zScore	pvalue	p.adjust	qvalue	geneID	Count
hsa04621	NOD-like receptor signaling pathway	21/267	189/9447	0.111111	3.93134	6.94218	7.65458e-08	2.09735e-05	1.87739e-05	GBP5/GBP1/GBP2/STAT1/GBP4/CASP1/AIM2/STAT2/CASP4/IFI16/CASP5/IL1B/OAS3/OAS1/IRF7/NLRC4/NLRP7/MAPK14/NAIP/DEFA4/GBP7	21
hsa04610	Complement and coagulation cascades	11/267	88/9447	0.125	4.42275	5.50124	3.47968e-05	0.00476716	0.00426718	SERPING1/C1QB/C3AR1/C2/C1QC/CD59/PROS1/TFPI/F5/CFB/C1QA	11
hsa05133	Pertussis	10/267	78/9447	0.128205	4.53616	5.34799	6.35318e-05	0.00580257	0.005194	SERPING1/CASP1/IRF1/LY96/IL1B/C1QB/C2/C1QC/MAPK14/C1QA	10
hsa05171	Coronavirus disease - COVID-19	18/267	238/9447	0.0756303	2.67595	4.46583	0.000136808	0.00937133	0.00838848	STAT1/CASP1/STAT2/IL1B/C1QB/IFIH1/OAS3/OAS1/C3AR1/C2/CXCL10/C1QC/ISG15/MAPK14/CFB/C1QA/RPL3L/RPS4Y1	18
hsa04380	Osteoclast differentiation	13/267	143/9447	0.0909091	3.21655	4.55479	0.000198218	0.0108623	0.00972309	FCGR1A/STAT1/STAT2/IL1B/SOCS1/FCGR3B/SOCS3/FCGR3A/MAPK14/FHL2/MITF/TREM2/PPP3R2	13
hsa04620	Toll-like receptor signaling pathway	11/267	109/9447	0.100917	3.57066	4.60352	0.000247133	0.0112857	0.0101021	STAT1/STAT2/LY96/IL1B/TLR5/IRF7/CXCL10/TLR1/MAPK14/SPP1/CXCL9	11
hsa05164	Influenza A	14/267	173/9447	0.0809249	2.86329	4.2182	0.000382849	0.0149858	0.0134141	STAT1/CASP1/TNFSF10/STAT2/IL1B/JAK2/RSAD2/IFIH1/OAS3/OAS1/IRF7/FAS/SOCS3/CXCL10	14
hsa04148	Efferocytosis	13/267	157/9447	0.0828025	2.92972	4.1581	0.000494753	0.016121	0.0144302	CASP1/JAK2/C1QB/GAS6/ABCA1/C1QC/PROS1/SCARF1/MAPK14/ARG1/LRP1/C1QA/TYRO3	13
hsa04668	TNF signaling pathway	11/267	119/9447	0.092437	3.27061	4.25089	0.000529522	0.016121	0.0144302	IL15/IRF1/RHBDF2/IL1B/FAS/SOCS3/CXCL10/IL18R1/MAPK14/CREB3/CREB3L1	11
hsa05150	Staphylococcus aureus infection	10/267	102/9447	0.0980392	3.46883	4.27523	0.000593613	0.016265	0.0145591	FCGR1A/C1QB/C3AR1/FCGR3B/C2/C1QC/FCGR3A/DEFA4/CFB/C1QA	10
hsa04625	C-type lectin receptor signaling pathway	10/267	105/9447	0.0952381	3.36972	4.16418	0.000746546	0.0185958	0.0166455	STAT1/CASP1/IRF1/STAT2/FCER1G/IL1B/CLEC4D/MAPK14/CLEC6A/PPP3R2	10
hsa05169	Epstein-Barr virus infection	14/267	205/9447	0.0682927	2.41633	3.49637	0.00201195	0.0429729	0.038466	STAT1/TAP1/TAP2/GADD45B/STAT2/OAS3/OAS1/IRF7/FAS/CXCL10/GADD45G/ISG15/MAPK14/JAK3	14
hsa05168	Herpes simplex virus 1 infection	13/267	183/9447	0.0710383	2.51348	3.52582	0.00203886	0.0429729	0.038466	STAT1/TAP1/TAP2/STAT2/IL1B/JAK2/IFIH1/OAS3/OAS1/IRF7/FAS/SOCS3/SRPK1	13
hsa04630	JAK-STAT signaling pathway	12/267	168/9447	0.0714286	2.52729	3.4063	0.00286745	0.05612	0.0502342	STAT1/IL15/STAT2/JAK2/SOCS1/OSM/SOCS3/IL15RA/IL27/PDGFA/SOS1/JAK3	12
hsa04917	Prolactin signaling pathway	7/267	71/9447	0.0985915	3.48837	3.58916	0.00378569	0.069152	0.0618994	STAT1/IRF1/JAK2/SOCS1/SOCS3/MAPK14/SOS1	7
hsa04060	Cytokine-cytokine receptor interaction	17/267	298/9447	0.057047	2.01844	3.04659	0.00465615	0.0797366	0.0713739	TNFSF10/TNFSF13B/IL15/IL1B/OSM/IL1RN/FAS/IL18RAP/CCR1/CXCL10/IL18R1/IL15RA/IL27/PF4V1/GDF1/CCL1/CXCL9	17
hsa05160	Hepatitis C	11/267	159/9447	0.0691824	2.44781	3.13984	0.00538904	0.0868586	0.0777489	STAT1/STAT2/RSAD2/OAS3/OAS1/IRF7/FAS/SOCS3/CXCL10/IFIT1/SOS1	11
hsa05161	Hepatitis B	11/267	163/9447	0.0674847	2.38774	3.04785	0.00647535	0.094763	0.0848243	STAT1/STAT2/JAK2/IFIH1/IRF7/FAS/MAPK14/CREB3/SOS1/JAK3/CREB3L1	11
hsa05140	Leishmaniasis	7/267	79/9447	0.0886076	3.13512	3.2499	0.00682189	0.094763	0.0848243	FCGR1A/STAT1/IL1B/JAK2/FCGR3B/FCGR3A/MAPK14	7
hsa04061	Viral protein interaction with cytokine and cytokine receptor	8/267	100/9447	0.08	2.83056	3.13839	0.00724682	0.094763	0.0848243	TNFSF10/IL18RAP/CCR1/CXCL10/IL18R1/PF4V1/CCL1/CXCL9	8
hsa04978	Mineral absorption	6/267	61/9447	0.0983607	3.4802	3.31413	0.00728279	0.094763	0.0848243	MT2A/MT1A/MT1G/VDR/TF/ATP7B	6
hsa04935	Growth hormone synthesis, secretion and action	9/267	122/9447	0.0737705	2.61015	3.05267	0.00760871	0.094763	0.0848243	STAT1/JAK2/SOCS1/SOCS3/MAPK14/ADCY3/CREB3/SOS1/CREB3L1	9
hsa04623	Cytosolic DNA-sensing pathway	7/267	83/9447	0.0843373	2.98403	3.09609	0.00888668	0.105867	0.0947641	CASP1/AIM2/IFI16/IL1B/ZBP1/IRF7/CXCL10	7
hsa04650	Natural killer cell mediated cytotoxicity	9/267	134/9447	0.0671642	2.3764	2.7366	0.0136101	0.155244	0.138962	TNFSF10/FCER1G/MICB/FAS/FCGR3B/FCGR3A/SOS1/RAET1E/PPP3R2	9
hsa05152	Tuberculosis	11/267	182/9447	0.0604396	2.13847	2.64481	0.0141646	0.155244	0.138962	FCGR1A/STAT1/FCER1G/IL1B/JAK2/FCGR3B/FCGR3A/TLR1/VDR/MAPK14/PPP3R2	11
hsa05162	Measles	9/267	139/9447	0.0647482	2.29092	2.61479	0.016944	0.178563	0.159836	STAT1/STAT2/IL1B/IFIH1/OAS3/OAS1/IRF7/FAS/JAK3	9
hsa05134	Legionellosis	5/267	56/9447	0.0892857	3.15911	2.76357	0.0205359	0.198496	0.177678	CASP1/IL1B/TLR5/NLRC4/NAIP	5
hsa04936	Alcoholic liver disease	9/267	144/9447	0.0625	2.21138	2.49808	0.0208398	0.198496	0.177678	LY96/IL1B/C1QB/C3AR1/FAS/C2/C1QC/MAPK14/C1QA	9
hsa04062	Chemokine signaling pathway	11/267	193/9447	0.0569948	2.01659	2.43343	0.0210087	0.198496	0.177678	STAT1/STAT2/JAK2/CCR1/CXCL10/ADCY3/PF4V1/SOS1/JAK3/CCL1/CXCL9	11
hsa04010	MAPK signaling pathway	15/267	300/9447	0.05	1.7691	2.30868	0.0230984	0.210965	0.18884	GADD45B/DUSP3/IL1B/CACNA1E/STK3/FAS/GADD45G/MAPK14/PDGFA/CACNA1I/CACNA2D3/SOS1/EPHA2/CACNG7/PPP3R2	15
hsa05165	Human papillomavirus infection	16/267	333/9447	0.048048	1.70004	2.21793	0.0268135	0.236997	0.212141	STAT1/IRF1/STAT2/OASL/FAS/ISG15/ITGA2B/LAMA3/LAMA5/CREB3/SOS1/FZD5/COL4A3/CREB3L1/HES7/SPP1	16
hsa04659	Th17 cell differentiation	7/267	109/9447	0.0642202	2.27224	2.27831	0.0345824	0.2903	0.259854	STAT1/IL1B/JAK2/MAPK14/IL27/JAK3/PPP3R2	7
hsa04927	Cortisol synthesis and secretion	5/267	65/9447	0.0769231	2.72169	2.37533	0.036266	0.2903	0.259854	ADCY3/CACNA1I/CREB3/CREB3L1/NR0B1	5
hsa04217	Necroptosis	9/267	159/9447	0.0566038	2.00276	2.17466	0.0363481	0.2903	0.259854	STAT1/CASP1/TNFSF10/STAT2/IL1B/JAK2/ZBP1/FAS/JAK3	9
hsa02010	ABC transporters	4/267	45/9447	0.0888889	3.14507	2.45978	0.0375687	0.2903	0.259854	TAP1/TAP2/ABCA1/ABCB8	4
hsa05321	Inflammatory bowel disease	5/267	66/9447	0.0757576	2.68046	2.33632	0.0383692	0.2903	0.259854	STAT1/IL1B/TLR5/IL18RAP/IL18R1	5
hsa05145	Toxoplasmosis	7/267	112/9447	0.0625	2.21138	2.19932	0.0392011	0.2903	0.259854	STAT1/LY96/JAK2/SOCS1/MAPK14/LAMA3/LAMA5	7
hsa05235	PD-L1 expression and PD-1 checkpoint pathway in cancer	6/267	90/9447	0.0666667	2.3588	2.20886	0.0417566	0.300127	0.26865	BATF2/STAT1/CD274/JAK2/MAPK14/PPP3R2	6
hsa05417	Lipid and atherosclerosis	11/267	216/9447	0.0509259	1.80186	2.03311	0.0427187	0.300127	0.26865	CASP1/TNFSF10/LY96/IL1B/JAK2/SOD2/IRF7/FAS/ABCA1/MAPK14/PPP3R2	11
hsa05222	Small cell lung cancer	6/267	93/9447	0.0645161	2.28271	2.11997	0.0477294	0.313387	0.280519	GADD45B/GADD45G/ITGA2B/LAMA3/LAMA5/COL4A3	6
hsa05030	Cocaine addiction	4/267	49/9447	0.0816327	2.88833	2.26004	0.0490032	0.313387	0.280519	CREB3/GRIN3A/CREB3L1/RGS9	4
