# Supplementary material for: Exploration of common immune mechanisms and hub genes in latent and active tuberculosis infection
Source: Front Cell Infect Microbiol. 2026 May 20;16:1798990. doi: 10.3389/fcimb.2026.1798990 (PMC13231278; doi:10.3389/fcimb.2026.1798990)
Supplement: Supplementary file 5 [file Table5.xlsx]

## Sheet: GO
Table S4 Functional enrichment analysis of genes common to both LTBI and ATB
ID	ONTOLOGY	Description	GeneRatio	BgRatio	RichFactor	FoldEnrichment	zScore	pvalue	p.adjust	qvalue	geneID	Count
GO:0007409	BP	axonogenesis	9/99	455/18888	0.0197802	3.77383	4.34745	0.000643232	0.456672	0.45282	CHRNB2/CHODL/SOS1/LHX1/UNC5D/APBB1/BARHL2/NKX6-1/NOVA2	9
GO:0051899	BP	membrane depolarization	4/99	93/18888	0.0430108	8.20593	5.05659	0.00145097	0.456672	0.45282	CHRNB2/MYOC/CHRNB3/SCN4B	4
GO:0097475	BP	motor neuron migration	2/99	12/18888	0.166667	31.798	7.74649	0.00173455	0.456672	0.45282	OLIG3/LHX1	2
GO:0061029	BP	eyelid development in camera-type eye	2/99	13/18888	0.153846	29.352	7.42265	0.00204293	0.456672	0.45282	SOS1/SOX11	2
GO:0035094	BP	response to nicotine	3/99	50/18888	0.06	11.4473	5.3693	0.00228992	0.456672	0.45282	CHRNB2/CHRNB3/NKX6-1	3
GO:0002069	BP	columnar/cuboidal epithelial cell maturation	2/99	14/18888	0.142857	27.2554	7.13343	0.00237529	0.456672	0.45282	TYMS/NKX6-1	2
GO:0042391	BP	regulation of membrane potential	8/99	446/18888	0.0179372	3.4222	3.75769	0.00238584	0.456672	0.45282	CHRNB2/SUMO1/MYOC/KCNK5/CHRNB3/GRIK5/SCN4B/SHANK1	8
GO:0060079	BP	excitatory postsynaptic potential	4/99	107/18888	0.0373832	7.13226	4.61743	0.00242555	0.456672	0.45282	CHRNB2/CHRNB3/GRIK5/SHANK1	4
GO:0021953	BP	central nervous system neuron differentiation	5/99	178/18888	0.0280899	5.35921	4.24158	0.0024609	0.456672	0.45282	CHRNB2/OLIG3/LHX1/NKX6-1/NOVA2	5
GO:0001764	BP	neuron migration	5/99	183/18888	0.0273224	5.21278	4.15684	0.00277354	0.456672	0.45282	OLIG3/LHX1/UNC5D/BARHL2/NKX6-1	5
GO:0003214	BP	cardiac left ventricle morphogenesis	2/99	16/18888	0.125	23.8485	6.63675	0.00311094	0.456672	0.45282	NPY2R/NPY5R	2
GO:0099565	BP	chemical synaptic transmission, postsynaptic	4/99	115/18888	0.0347826	6.6361	4.40056	0.00314765	0.456672	0.45282	CHRNB2/CHRNB3/GRIK5/SHANK1	4
GO:0003206	BP	cardiac chamber morphogenesis	4/99	127/18888	0.0314961	6.00907	4.11129	0.0044865	0.487712	0.483598	NPY2R/SOS1/SOX11/NPY5R	4
GO:0010738	BP	regulation of protein kinase A signaling	2/99	20/18888	0.1	19.0788	5.87176	0.00485895	0.487712	0.483598	PDE4A/AKAP12	2
GO:0021782	BP	glial cell development	4/99	133/18888	0.0300752	5.73798	3.98023	0.00528097	0.487712	0.483598	GPM6B/SOS1/SOX11/MYOC	4
GO:0002089	BP	lens morphogenesis in camera-type eye	2/99	22/18888	0.0909091	17.3444	5.56784	0.00586737	0.487712	0.483598	SOX11/EPHA2	2
GO:0046058	BP	cAMP metabolic process	2/99	23/18888	0.0869565	16.5903	5.43045	0.00640434	0.487712	0.483598	PDE4A/EPHA2	2
GO:0002070	BP	epithelial cell maturation	2/99	25/18888	0.08	15.263	5.17993	0.0075426	0.487712	0.483598	TYMS/NKX6-1	2
GO:0060078	BP	regulation of postsynaptic membrane potential	4/99	148/18888	0.027027	5.15643	3.6848	0.00766642	0.487712	0.483598	CHRNB2/CHRNB3/GRIK5/SHANK1	4
GO:0051101	BP	regulation of DNA binding	3/99	78/18888	0.0384615	7.338	4.07148	0.00799804	0.487712	0.483598	ZBTB7A/SUMO1/SOX11	3
GO:0042552	BP	myelination	4/99	154/18888	0.025974	4.95553	3.57764	0.00879082	0.487712	0.483598	GPM6B/MPZ/SOS1/MYOC	4
GO:0003151	BP	outflow tract morphogenesis	3/99	81/18888	0.037037	7.06622	3.97144	0.0088694	0.487712	0.483598	NPY2R/SOX11/NPY5R	3
GO:0007272	BP	ensheathment of neurons	4/99	156/18888	0.025641	4.892	3.54315	0.00918831	0.487712	0.483598	GPM6B/MPZ/SOS1/MYOC	4
GO:0008366	BP	axon ensheathment	4/99	156/18888	0.025641	4.892	3.54315	0.00918831	0.487712	0.483598	GPM6B/MPZ/SOS1/MYOC	4
GO:0043010	BP	camera-type eye development	6/99	346/18888	0.017341	3.30846	3.14579	0.0097515	0.487712	0.483598	SOS1/SOX11/MITF/LHX1/BARHL2/EPHA2	6
GO:0007271	BP	synaptic transmission, cholinergic	2/99	30/18888	0.0666667	12.7192	4.66292	0.0107526	0.487712	0.483598	CHRNB2/CHRNB3	2
GO:0043392	BP	negative regulation of DNA binding	2/99	30/18888	0.0666667	12.7192	4.66292	0.0107526	0.487712	0.483598	SUMO1/SOX11	2
GO:0003205	BP	cardiac chamber development	4/99	168/18888	0.0238095	4.54257	3.34786	0.0118203	0.487712	0.483598	NPY2R/SOS1/SOX11/NPY5R	4
GO:0010001	BP	glial cell differentiation	5/99	260/18888	0.0192308	3.669	3.14557	0.0119236	0.487712	0.483598	GPM6B/SOS1/SOX11/MYOC/NKX6-1	5
GO:0060021	BP	roof of mouth development	3/99	91/18888	0.032967	6.28971	3.6716	0.0121642	0.487712	0.483598	SOS1/SUMO1/SOX11	3
GO:0048704	BP	embryonic skeletal system morphogenesis	3/99	94/18888	0.0319149	6.08897	3.59031	0.0132718	0.487712	0.483598	HOXC9/SOX11/LHX1	3
GO:2000677	BP	regulation of transcription regulatory region DNA binding	2/99	34/18888	0.0588235	11.2228	4.33067	0.0136804	0.487712	0.483598	ZBTB7A/SOX11	2
GO:0017015	BP	regulation of transforming growth factor beta receptor signaling pathway	4/99	177/18888	0.0225989	4.31159	3.21308	0.0140829	0.487712	0.483598	TGFB1I1/ZBTB7A/SOX11/BAMBI	4
GO:0006884	BP	cell volume homeostasis	2/99	35/18888	0.0571429	10.9022	4.25619	0.0144605	0.487712	0.483598	LRRC8E/ABCB8	2
GO:0021510	BP	spinal cord development	3/99	98/18888	0.0306122	5.84045	3.48724	0.0148356	0.487712	0.483598	OLIG3/SOX11/LHX1	3
GO:1903844	BP	regulation of cellular response to transforming growth factor beta stimulus	4/99	180/18888	0.0222222	4.23973	3.17014	0.0148941	0.487712	0.483598	TGFB1I1/ZBTB7A/SOX11/BAMBI	4
GO:0006835	BP	dicarboxylic acid transport	3/99	99/18888	0.030303	5.78145	3.46236	0.0152421	0.487712	0.483598	FOLR3/LRRC8E/NPY5R	3
GO:0032232	BP	negative regulation of actin filament bundle assembly	2/99	36/18888	0.0555556	10.5993	4.18466	0.0152594	0.487712	0.483598	MYOC/SHANK1	2
GO:0033144	BP	negative regulation of intracellular steroid hormone receptor signaling pathway	2/99	37/18888	0.0540541	10.3129	4.11589	0.0160768	0.487712	0.483598	ZBTB7A/NR0B1	2
GO:0071276	BP	cellular response to cadmium ion	2/99	37/18888	0.0540541	10.3129	4.11589	0.0160768	0.487712	0.483598	SUMO1/MT1G	2
GO:0008361	BP	regulation of cell size	4/99	188/18888	0.0212766	4.05932	3.06006	0.0171998	0.487712	0.483598	LRRC8E/ABCB8/BARHL2/NKX6-1	4
GO:0001654	BP	eye development	6/99	393/18888	0.0152672	2.91279	2.78153	0.0173287	0.487712	0.483598	SOS1/SOX11/MITF/LHX1/BARHL2/EPHA2	6
GO:0010737	BP	protein kinase A signaling	2/99	39/18888	0.0512821	9.78399	3.98591	0.0177667	0.487712	0.483598	PDE4A/AKAP12	2
GO:0015837	BP	amine transport	3/99	105/18888	0.0285714	5.45108	3.3199	0.0178131	0.487712	0.483598	CHRNB2/SLC22A16/NPY5R	3
GO:0150063	BP	visual system development	6/99	397/18888	0.0151134	2.88344	2.75306	0.0181196	0.487712	0.483598	SOS1/SOX11/MITF/LHX1/BARHL2/EPHA2	6
GO:0048709	BP	oligodendrocyte differentiation	3/99	106/18888	0.0283019	5.39966	3.29722	0.0182637	0.487712	0.483598	GPM6B/SOX11/NKX6-1	3
GO:0052652	BP	cyclic purine nucleotide metabolic process	2/99	40/18888	0.05	9.53939	3.92439	0.0186387	0.487712	0.483598	PDE4A/EPHA2	2
GO:0006939	BP	smooth muscle contraction	3/99	108/18888	0.0277778	5.29966	3.25271	0.0191837	0.487712	0.483598	CHRNB2/APBB1/CNN1	3
GO:0048880	BP	sensory system development	6/99	403/18888	0.0148883	2.84051	2.711	0.019352	0.487712	0.483598	SOS1/SOX11/MITF/LHX1/BARHL2/EPHA2	6
GO:0009187	BP	cyclic nucleotide metabolic process	2/99	41/18888	0.0487805	9.30673	3.86499	0.0195285	0.487712	0.483598	PDE4A/EPHA2	2
GO:0014044	BP	Schwann cell development	2/99	42/18888	0.047619	9.08514	3.80759	0.0204358	0.487712	0.483598	SOS1/MYOC	2
GO:0072337	BP	modified amino acid transport	2/99	42/18888	0.047619	9.08514	3.80759	0.0204358	0.487712	0.483598	SLC22A16/FOLR3	2
GO:0095500	BP	acetylcholine receptor signaling pathway	2/99	42/18888	0.047619	9.08514	3.80759	0.0204358	0.487712	0.483598	CHRNB2/CHRNB3	2
GO:0007218	BP	neuropeptide signaling pathway	3/99	111/18888	0.027027	5.15643	3.18798	0.0206113	0.487712	0.483598	NPY2R/GPR171/NPY5R	3
GO:1905145	BP	cellular response to acetylcholine	2/99	44/18888	0.0454545	8.67218	3.69833	0.0223022	0.487712	0.483598	CHRNB2/CHRNB3	2
GO:0048469	BP	cell maturation	4/99	205/18888	0.0195122	3.72269	2.84511	0.0228093	0.487712	0.483598	TYMS/ZBTB7A/MYOC/NKX6-1	4
GO:0044344	BP	cellular response to fibroblast growth factor stimulus	3/99	116/18888	0.0258621	4.93417	3.08513	0.0231173	0.487712	0.483598	SOS1/KLB/LHX1	3
GO:0014014	BP	negative regulation of gliogenesis	2/99	45/18888	0.0444444	8.47946	3.64627	0.0232609	0.487712	0.483598	SOX11/NKX6-1	2
GO:0021517	BP	ventral spinal cord development	2/99	45/18888	0.0444444	8.47946	3.64627	0.0232609	0.487712	0.483598	OLIG3/LHX1	2
GO:1905144	BP	response to acetylcholine	2/99	46/18888	0.0434783	8.29513	3.5958	0.0242364	0.487712	0.483598	CHRNB2/CHRNB3	2
GO:0014003	BP	oligodendrocyte development	2/99	47/18888	0.0425532	8.11863	3.54683	0.0252284	0.487712	0.483598	GPM6B/SOX11	2
GO:0090092	BP	regulation of transmembrane receptor protein serine/threonine kinase signaling pathway	5/99	317/18888	0.0157729	3.00927	2.61877	0.0256846	0.487712	0.483598	TGFB1I1/ZBTB7A/SOX11/BAMBI/FSTL1	5
GO:0030510	BP	regulation of BMP signaling pathway	3/99	121/18888	0.0247934	4.73028	2.98802	0.0257818	0.487712	0.483598	SOX11/BAMBI/FSTL1	3
GO:2001222	BP	regulation of neuron migration	2/99	48/18888	0.0416667	7.94949	3.4993	0.0262368	0.487712	0.483598	UNC5D/NKX6-1	2
GO:1901888	BP	regulation of cell junction assembly	4/99	215/18888	0.0186047	3.54954	2.72911	0.0265737	0.487712	0.483598	CHRNB2/GPM6B/MYOC/EPHA2	4
GO:0014037	BP	Schwann cell differentiation	2/99	49/18888	0.0408163	7.78726	3.45311	0.0272613	0.487712	0.483598	SOS1/MYOC	2
GO:0098926	BP	postsynaptic signal transduction	2/99	49/18888	0.0408163	7.78726	3.45311	0.0272613	0.487712	0.483598	CHRNB2/CHRNB3	2
GO:0071774	BP	response to fibroblast growth factor	3/99	124/18888	0.0241935	4.61584	2.93227	0.0274565	0.487712	0.483598	SOS1/KLB/LHX1	3
GO:0002065	BP	columnar/cuboidal epithelial cell differentiation	3/99	125/18888	0.024	4.57891	2.91408	0.0280274	0.487712	0.483598	TYMS/SOX11/NKX6-1	3
GO:0021515	BP	cell differentiation in spinal cord	2/99	50/18888	0.04	7.63152	3.40822	0.0283018	0.487712	0.483598	OLIG3/LHX1	2
GO:0003231	BP	cardiac ventricle development	3/99	127/18888	0.023622	4.5068	2.87827	0.0291881	0.487712	0.483598	NPY2R/SOX11/NPY5R	3
GO:0048706	BP	embryonic skeletal system development	3/99	128/18888	0.0234375	4.47159	2.86065	0.0297779	0.487712	0.483598	HOXC9/SOX11/LHX1	3
GO:0035176	BP	social behavior	2/99	52/18888	0.0384615	7.338	3.32205	0.0304298	0.487712	0.483598	CHRNB2/SHANK1	2
GO:0002066	BP	columnar/cuboidal epithelial cell development	2/99	53/18888	0.0377358	7.19954	3.28067	0.031517	0.487712	0.483598	TYMS/NKX6-1	2
GO:0045778	BP	positive regulation of ossification	2/99	53/18888	0.0377358	7.19954	3.28067	0.031517	0.487712	0.483598	GPM6B/SOX11	2
GO:0001704	BP	formation of primary germ layer	3/99	131/18888	0.0229008	4.36919	2.80884	0.0315851	0.487712	0.483598	LHX1/EPHA2/NR0B1	3
GO:0051703	BP	biological process involved in intraspecies interaction between organisms	2/99	54/18888	0.037037	7.06622	3.24034	0.0326194	0.487712	0.483598	CHRNB2/SHANK1	2
GO:0048593	BP	camera-type eye morphogenesis	3/99	133/18888	0.0225564	4.30349	2.77515	0.0328212	0.487712	0.483598	SOX11/LHX1/EPHA2	3
GO:0021700	BP	developmental maturation	5/99	341/18888	0.0146628	2.79748	2.43137	0.0336616	0.487712	0.483598	TYMS/ZBTB7A/MYOC/SHANK1/NKX6-1	5
GO:0000381	BP	regulation of alternative mRNA splicing, via spliceosome	2/99	55/18888	0.0363636	6.93774	3.20103	0.0337368	0.487712	0.483598	ZBTB7A/NOVA2	2
GO:0007411	BP	axon guidance	4/99	234/18888	0.017094	3.26133	2.52658	0.0347012	0.487712	0.483598	SOS1/LHX1/UNC5D/NOVA2	4
GO:0097485	BP	neuron projection guidance	4/99	234/18888	0.017094	3.26133	2.52658	0.0347012	0.487712	0.483598	SOS1/LHX1/UNC5D/NOVA2	4
GO:0042063	BP	gliogenesis	5/99	346/18888	0.0144509	2.75705	2.39437	0.0354975	0.487712	0.483598	GPM6B/SOS1/SOX11/MYOC/NKX6-1	5
GO:0050670	BP	regulation of lymphocyte proliferation	4/99	237/18888	0.0168776	3.22005	2.49651	0.0361028	0.487712	0.483598	CHRNB2/SOS1/SOX11/PDCD1LG2	4
GO:0051098	BP	regulation of binding	4/99	238/18888	0.0168067	3.20652	2.48659	0.0365772	0.487712	0.483598	ZBTB7A/SUMO1/SOX11/BAMBI	4
GO:0032944	BP	regulation of mononuclear cell proliferation	4/99	241/18888	0.0165975	3.1666	2.45715	0.038022	0.487712	0.483598	CHRNB2/SOS1/SOX11/PDCD1LG2	4
GO:0010718	BP	positive regulation of epithelial to mesenchymal transition	2/99	59/18888	0.0338983	6.46739	3.05309	0.038353	0.487712	0.483598	TGFB1I1/BAMBI	2
GO:0098900	BP	regulation of action potential	2/99	59/18888	0.0338983	6.46739	3.05309	0.038353	0.487712	0.483598	CHRNB2/SUMO1	2
GO:0001706	BP	endoderm formation	2/99	60/18888	0.0333333	6.3596	3.01823	0.0395428	0.487712	0.483598	LHX1/NR0B1	2
GO:0046686	BP	response to cadmium ion	2/99	60/18888	0.0333333	6.3596	3.01823	0.0395428	0.487712	0.483598	SUMO1/MT1G	2
GO:0007179	BP	transforming growth factor beta receptor signaling pathway	4/99	245/18888	0.0163265	3.1149	2.41859	0.0399991	0.487712	0.483598	TGFB1I1/ZBTB7A/SOX11/BAMBI	4
GO:0007188	BP	adenylate cyclase-modulating G protein-coupled receptor signaling pathway	4/99	249/18888	0.0160643	3.06487	2.38082	0.042034	0.487712	0.483598	NPY2R/GPR171/PDE4A/AKAP12	4
GO:0051893	BP	regulation of focal adhesion assembly	2/99	63/18888	0.031746	6.05676	2.91825	0.043195	0.487712	0.483598	GPM6B/MYOC	2
GO:0090109	BP	regulation of cell-substrate junction assembly	2/99	63/18888	0.031746	6.05676	2.91825	0.043195	0.487712	0.483598	GPM6B/MYOC	2
GO:0001508	BP	action potential	3/99	149/18888	0.0201342	3.84137	2.52752	0.043604	0.487712	0.483598	CHRNB2/SUMO1/SCN4B	3
GO:0050804	BP	modulation of chemical synaptic transmission	6/99	493/18888	0.0121704	2.32196	2.15894	0.0451118	0.487712	0.483598	CHRNB2/AKAP12/CHRNB3/GRIK5/SHANK1/NPY5R	6
GO:0099177	BP	regulation of trans-synaptic signaling	6/99	494/18888	0.0121457	2.31726	2.1535	0.04548	0.487712	0.483598	CHRNB2/AKAP12/CHRNB3/GRIK5/SHANK1/NPY5R	6
GO:0002011	BP	morphogenesis of an epithelial sheet	2/99	65/18888	0.0307692	5.8704	2.85512	0.0456971	0.487712	0.483598	SOS1/SOX11	2
GO:0001649	BP	osteoblast differentiation	4/99	257/18888	0.0155642	2.96946	2.30751	0.0462774	0.487712	0.483598	SOX11/MYOC/BAMBI/EPHA2	4
GO:0090287	BP	regulation of cellular response to growth factor stimulus	5/99	373/18888	0.0134048	2.55748	2.20527	0.0464757	0.487712	0.483598	TGFB1I1/ZBTB7A/SOX11/BAMBI/FSTL1	5
GO:0150116	BP	regulation of cell-substrate junction organization	2/99	68/18888	0.0294118	5.61141	2.76519	0.0495479	0.487712	0.483598	GPM6B/MYOC	2
GO:0034702	CC	monoatomic ion channel complex	9/101	344/19894	0.0261628	5.15329	5.55077	6.43071e-05	0.0108036	0.0102891	CHRNB2/SUMO1/LRRC8E/ABCB8/KCNK5/CHRNB3/GRIK5/SCN4B/OLFM2	9
GO:1902495	CC	transmembrane transporter complex	9/101	444/19894	0.0202703	3.99264	4.55556	0.000431631	0.036257	0.0345305	CHRNB2/SUMO1/LRRC8E/ABCB8/KCNK5/CHRNB3/GRIK5/SCN4B/OLFM2	9
GO:1990351	CC	transporter complex	9/101	471/19894	0.0191083	3.76376	4.33619	0.000659296	0.0369206	0.0351625	CHRNB2/SUMO1/LRRC8E/ABCB8/KCNK5/CHRNB3/GRIK5/SCN4B/OLFM2	9
GO:0005892	CC	acetylcholine-gated channel complex	2/101	17/19894	0.117647	23.173	6.53323	0.00330252	0.138706	0.132101	CHRNB2/CHRNB3	2
GO:0034706	CC	sodium channel complex	2/101	24/19894	0.0833333	16.4142	5.39737	0.0065491	0.22005	0.209571	GRIK5/SCN4B	2
GO:0005581	CC	collagen trimer	3/101	86/19894	0.0348837	6.87106	3.89763	0.00958584	0.268403	0.255622	COL23A1/C1QB/MSR1	3
GO:0034705	CC	potassium channel complex	3/101	100/19894	0.03	5.90911	3.51553	0.0143955	0.319878	0.304646	SUMO1/ABCB8/GRIK5	3
GO:0008328	CC	ionotropic glutamate receptor complex	2/101	41/19894	0.0487805	9.60831	3.94141	0.0184006	0.319878	0.304646	GRIK5/OLFM2	2
GO:0034703	CC	cation channel complex	4/101	204/19894	0.0196078	3.86216	2.93523	0.0202696	0.319878	0.304646	SUMO1/ABCB8/GRIK5/SCN4B	4
GO:0062023	CC	collagen-containing extracellular matrix	6/101	428/19894	0.0140187	2.76127	2.63126	0.0219257	0.319878	0.304646	TGFB1I1/COL23A1/C1QB/DPT/MYOC/NID2	6
GO:0043209	CC	myelin sheath	2/101	46/19894	0.0434783	8.56393	3.66879	0.0228484	0.319878	0.304646	GPM6B/MPZ	2
GO:0098878	CC	neurotransmitter receptor complex	2/101	46/19894	0.0434783	8.56393	3.66879	0.0228484	0.319878	0.304646	GRIK5/OLFM2	2
GO:0008287	CC	protein serine/threonine phosphatase complex	2/101	55/19894	0.0363636	7.16256	3.26917	0.0318342	0.38201	0.363819	PPP1R3C/PPP3R2	2
GO:1903293	CC	phosphatase complex	2/101	55/19894	0.0363636	7.16256	3.26917	0.0318342	0.38201	0.363819	PPP1R3C/PPP3R2	2
GO:0030681	CC	multimeric ribonuclease P complex	1/101	10/19894	0.1	19.697	4.2245	0.0496357	0.481599	0.458666	RPP14	1
GO:0098981	CC	cholinergic synapse	1/101	10/19894	0.1	19.697	4.2245	0.0496357	0.481599	0.458666	CHRNB2	1
GO:0004983	MF	neuropeptide Y receptor activity	2/100	10/18522	0.2	37.044	8.39982	0.00126251	0.0976547	0.0895952	NPY2R/NPY5R	2
GO:0042166	MF	acetylcholine binding	2/100	10/18522	0.2	37.044	8.39982	0.00126251	0.0976547	0.0895952	CHRNB2/CHRNB3	2
GO:0005542	MF	folic acid binding	2/100	13/18522	0.153846	28.4954	7.30641	0.00216535	0.0976547	0.0895952	TYMS/FOLR3	2
GO:0008188	MF	neuropeptide receptor activity	3/100	48/18522	0.0625	11.5762	5.4055	0.00221446	0.0976547	0.0895952	NPY2R/GPR171/NPY5R	3
GO:1904315	MF	transmitter-gated monoatomic ion channel activity involved in regulation of postsynaptic membrane potential	3/100	50/18522	0.06	11.1132	5.2757	0.00248998	0.0976547	0.0895952	CHRNB2/CHRNB3/GRIK5	3
GO:1990825	MF	sequence-specific mRNA binding	2/100	14/18522	0.142857	26.46	7.02112	0.00251737	0.0976547	0.0895952	TYMS/NOVA2	2
GO:0099529	MF	neurotransmitter receptor activity involved in regulation of postsynaptic membrane potential	3/100	52/18522	0.0576923	10.6858	5.15307	0.0027858	0.0976547	0.0895952	CHRNB2/CHRNB3/GRIK5	3
GO:0022848	MF	acetylcholine-gated monoatomic cation-selective channel activity	2/100	17/18522	0.117647	21.7906	6.31845	0.00372276	0.0976547	0.0895952	CHRNB2/CHRNB3	2
GO:0022824	MF	transmitter-gated monoatomic ion channel activity	3/100	58/18522	0.0517241	9.58034	4.82192	0.00379979	0.0976547	0.0895952	CHRNB2/CHRNB3/GRIK5	3
GO:0022835	MF	transmitter-gated channel activity	3/100	58/18522	0.0517241	9.58034	4.82192	0.00379979	0.0976547	0.0895952	CHRNB2/CHRNB3/GRIK5	3
GO:0098960	MF	postsynaptic neurotransmitter receptor activity	3/100	67/18522	0.0447761	8.29343	4.40632	0.00569671	0.133067	0.122085	CHRNB2/CHRNB3/GRIK5	3
GO:0015464	MF	acetylcholine receptor activity	2/100	22/18522	0.0909091	16.8382	5.47639	0.00621323	0.133067	0.122085	CHRNB2/CHRNB3	2
GO:0005230	MF	extracellular ligand-gated monoatomic ion channel activity	3/100	73/18522	0.0410959	7.61178	4.1702	0.00722612	0.142855	0.131065	CHRNB2/CHRNB3/GRIK5	3
GO:0050681	MF	nuclear androgen receptor binding	2/100	26/18522	0.0769231	14.2477	4.98026	0.00861992	0.158237	0.145178	TGFB1I1/ZBTB7A	2
GO:0042923	MF	neuropeptide binding	2/100	33/18522	0.0606061	11.2255	4.33158	0.0136656	0.234137	0.214814	GPR171/NPY5R	2
GO:0030594	MF	neurotransmitter receptor activity	3/100	98/18522	0.0306122	5.67	3.41509	0.0160449	0.242701	0.222671	CHRNB2/CHRNB3/GRIK5	3
GO:0005231	MF	excitatory extracellular ligand-gated monoatomic ion channel activity	2/100	36/18522	0.0555556	10.29	4.11064	0.0161358	0.242701	0.222671	CHRNB2/CHRNB3	2
GO:0005109	MF	frizzled binding	2/100	37/18522	0.0540541	10.0119	4.04269	0.0169985	0.242701	0.222671	MYOC/BAMBI	2
GO:0000217	MF	DNA secondary structure binding	2/100	39/18522	0.0512821	9.49846	3.91426	0.0187815	0.254045	0.233078	NEIL3/NR0B1	2
GO:0005272	MF	sodium channel activity	2/100	43/18522	0.0465116	8.61488	3.68317	0.0225714	0.287181	0.26348	GRIK5/SCN4B	2
GO:0033218	MF	amide binding	6/100	409/18522	0.0146699	2.71716	2.58727	0.0234662	0.287181	0.26348	GPR171/TYMS/MSR1/APBB1/FOLR3/NPY5R	6
GO:0017124	MF	SH3 domain binding	3/100	122/18522	0.0245902	4.55459	2.90218	0.0284051	0.301409	0.276533	SOS1/ITGB1BP2/SHANK1	3
GO:0008528	MF	G protein-coupled peptide receptor activity	3/100	126/18522	0.0238095	4.41	2.82971	0.0308411	0.301409	0.276533	NPY2R/GPR171/NPY5R	3
GO:0005216	MF	monoatomic ion channel activity	6/100	441/18522	0.0136054	2.52	2.38021	0.0322828	0.301409	0.276533	CHRNB2/LRRC8E/KCNK5/CHRNB3/GRIK5/SCN4B	6
GO:0005261	MF	monoatomic cation channel activity	5/100	330/18522	0.0151515	2.80636	2.43942	0.0332751	0.301409	0.276533	CHRNB2/KCNK5/CHRNB3/GRIK5/SCN4B	5
GO:0001653	MF	peptide receptor activity	3/100	132/18522	0.0227273	4.20955	2.72649	0.034695	0.301409	0.276533	NPY2R/GPR171/NPY5R	3
GO:0099094	MF	ligand-gated monoatomic cation channel activity	3/100	132/18522	0.0227273	4.20955	2.72649	0.034695	0.301409	0.276533	CHRNB2/CHRNB3/GRIK5	3
GO:0019838	MF	growth factor binding	3/100	135/18522	0.0222222	4.116	2.67715	0.0367112	0.301409	0.276533	NLRP7/KLB/EPHA2	3
GO:0016922	MF	nuclear receptor binding	3/100	136/18522	0.0220588	4.08574	2.66102	0.0373965	0.301409	0.276533	TGFB1I1/ZBTB7A/NR0B1	3
GO:0099106	MF	ion channel regulator activity	3/100	140/18522	0.0214286	3.969	2.59802	0.0402029	0.301409	0.276533	NPY2R/SUMO1/SCN4B	3
GO:0070888	MF	E-box binding	2/100	59/18522	0.0338983	6.27864	2.992	0.0404627	0.301409	0.276533	OLIG3/MITF	2
GO:0016247	MF	channel regulator activity	3/100	145/18522	0.0206897	3.83214	2.52246	0.0438571	0.301409	0.276533	NPY2R/SUMO1/SCN4B	3
GO:0141108	MF	transporter regulator activity	3/100	146/18522	0.0205479	3.80589	2.50776	0.0446073	0.301409	0.276533	NPY2R/SUMO1/SCN4B	3

## Sheet: KEGG
Table S4 Functional enrichment analysis of genes common to both LTBI and ATB
ID	Description	GeneRatio	BgRatio	RichFactor	FoldEnrichment	zScore	pvalue	p.adjust	qvalue	geneID	Count
hsa01523	Antifolate resistance	2/48	30/9447	0.0666667	13.1208	4.75161	0.0100442	0.626174	0.622256	TYMS/FOLR3	2
hsa04981	Folate transport and metabolism	2/48	31/9447	0.0645161	12.6976	4.66173	0.0107024	0.626174	0.622256	TYMS/FOLR3	2
hsa05215	Prostate cancer	3/48	106/9447	0.0283019	5.57017	3.38136	0.0164788	0.626174	0.622256	SOS1/FOLR3/CREB3	3
hsa04724	Glutamatergic synapse	3/48	116/9447	0.0258621	5.08998	3.1673	0.0209023	0.626174	0.622256	PPP3R2/GRIK5/SHANK1	3
hsa04650	Natural killer cell mediated cytotoxicity	3/48	134/9447	0.0223881	4.40625	2.83784	0.0303571	0.626174	0.622256	RAET1E/SOS1/PPP3R2	3
hsa04080	Neuroactive ligand-receptor interaction	5/48	370/9447	0.0135135	2.65963	2.32726	0.0387079	0.626174	0.622256	CHRNB2/NPY2R/CHRNB3/GRIK5/NPY5R	5
hsa04927	Cortisol synthesis and secretion	2/48	65/9447	0.0307692	6.05577	2.92281	0.0429347	0.626174	0.622256	CREB3/NR0B1	2
hsa05031	Amphetamine addiction	2/48	69/9447	0.0289855	5.70471	2.80289	0.0478132	0.626174	0.622256	PPP3R2/CREB3	2
